# Supplementary material for: Network analysis of psoriasis reveals biological pathways and roles for coding and long non-coding RNAs
Source: BMC Genomics. 2016 Oct 28;17:841. doi: 10.1186/s12864-016-3188-y (PMC5084355; doi:10.1186/s12864-016-3188-y)
Supplement: Additional file 1: — List of differentially expressed genes. The full list of genes that were differentially expressed (FDR ≤ 0.05) in (1) PPvNN and (2) PPvPT. (XLS 709 kb) [file 12864_2016_3188_MOESM1_ESM.xls]

## Sheet: PPvNN
PP vs NN, coding DE genes only
Symbol	Fold Change	P-Value	Q_value
ABAT	-2.2768	5e-05	0.0004
ABCA2	-1.8687	0.0002	0.0011
ABCA3	-2.9176	5e-05	0.0004
ABCF1	1.355	0.0122	0.0446
ABCA4	-6.5183	5e-05	0.0004
ABL1	-1.5543	0.0006	0.0034
ABL2	-1.9148	5e-05	0.0004
ACAA1	-1.6217	0.0002	0.0017
ACACA	-1.7062	5e-05	0.0004
ACACB	-3.1791	5e-05	0.0004
ACADM	-4.3599	5e-05	0.0004
ACADS	-1.855	0.0028	0.0136
ACADSB	-1.3959	0.0056	0.0238
ACADVL	-1.7063	0.0004	0.0023
ACAT1	-1.6128	0.0001	0.0008
ACAT2	-4.5093	0.0002	0.0017
ACHE	-7.3539	5e-05	0.0004
ACLY	-2.2826	5e-05	0.0004
ACO1	-4.6451	5e-05	0.0004
ACPP	1.5406	0.0023	0.0114
ACTA1	-109.79	5e-05	0.0004
ACTC1	-4.8706	5e-05	0.0004
ACTG2	1.755	0.0003	0.002
ACTL6A	1.5713	0.0002	0.0011
ACTN1	-1.794	0.0001	0.0008
ACTN2	-180.318	5e-05	0.0004
ACVR2B	-1.6511	0.0006	0.0034
ACY1	-2.0268	0.0018	0.0091
ACYP2	-2.2891	5e-05	0.0004
ADAM10	1.4074	0.0051	0.0219
ADCY1	-1.9028	0.001	0.0054
ADCY2	-1.6629	0.0013	0.0071
ADCY6	-1.4803	0.0073	0.0294
ADCY7	1.4493	0.0022	0.0112
ADCY8	-2.0385	0.0012	0.0066
ADCY9	-1.6922	0.0001	0.0008
ADCYAP1	-1.806	0.0072	0.0289
ADCYAP1R1	-3.1074	5e-05	0.0004
ADD3	-1.451	0.004	0.0179
PLIN2	-7.4488	5e-05	0.0004
ADH1B	-1.4514	0.0089	0.0345
ADH5	1.4524	0.0013	0.0071
ADK	1.7571	5e-05	0.0004
ADM	-1.6435	0.0003	0.002
ADORA1	-1.9935	0.0076	0.0306
ADRA1A	-2.1458	0.0052	0.0221
ADRB1	-4.5293	5e-05	0.0004
ADRB2	-3.9652	5e-05	0.0004
AES	-1.5987	0.0002	0.0014
AGL	-1.4428	0.0059	0.0246
AGTR1	1.5637	0.0122	0.0445
AHCY	1.5605	0.0001	0.0008
AIF1	2.049	5e-05	0.0004
AIM1	1.4878	0.0126	0.0455
ALAS1	-1.6716	0.0002	0.0011
ALCAM	-2.8667	5e-05	0.0004
ALDH1A1	-2.2666	5e-05	0.0004
ALDH1A3	2.0595	0.0001	0.0008
ALDH3B2	-1.6227	0.0004	0.0029
ALDH9A1	-1.6934	5e-05	0.0004
ALDH3A2	-1.385	0.014	0.0493
ALOX5AP	1.5251	0.0108	0.0402
ALOX12B	4.5884	5e-05	0.0004
ALOX12P2	-3.2501	5e-05	0.0004
ALOX15	-1.8793	0.0071	0.0288
ALOX15B	-12.9996	5e-05	0.0004
AMD1	1.4452	0.0066	0.0272
AMPD3	3.3212	5e-05	0.0004
BIN1	-1.9045	0.0002	0.0014
ANK1	-7.3549	5e-05	0.0004
ANK2	-1.5928	0.0012	0.0063
ANK3	-1.4912	0.0024	0.0116
SLC25A4	-2.8483	5e-05	0.0004
BIRC5	2.8558	5e-05	0.0004
APOB	-5.8767	5e-05	0.0004
APOC1	-20.4553	5e-05	0.0004
APOD	-3.1195	5e-05	0.0004
APOE	-4.5779	5e-05	0.0004
APRT	1.5715	0.0009	0.0051
AQP3	1.682	0.0004	0.0029
AQP4	-23.8547	5e-05	0.0004
AQP9	-2.7883	5e-05	0.0004
AR	-3.0975	5e-05	0.0004
ARG1	6.7782	5e-05	0.0004
RHOB	-1.7359	5e-05	0.0004
RHOG	1.6252	0.008	0.0315
ARHGDIB	1.7672	5e-05	0.0004
ARNT	-1.347	0.0119	0.0435
ARRB1	1.5234	0.0008	0.0049
STS	3.6723	5e-05	0.0004
ARSF	3.9307	5e-05	0.0004
ASCL2	2.1178	0.0004	0.0029
ASIP	-6.924	5e-05	0.0004
ZFHX3	-1.4497	0.0032	0.015
ATF3	-11.9298	5e-05	0.0004
RERE	-1.4033	0.006	0.0248
ATP1A2	-5.2824	5e-05	0.0004
ATP12A	3.0748	5e-05	0.0004
ATP1B1	1.5072	0.007	0.0286
ATP1B3	1.445	0.0068	0.0278
ATP2A1	-236.599	0.0041	0.0184
ATP2A3	-2.0219	0.0002	0.0017
ATP2B4	-1.4467	0.0092	0.0353
ATP6V1B1	-2.3705	5e-05	0.0004
ATP6V1B2	1.3655	0.0086	0.0337
AUH	-1.7384	0.0002	0.0011
AXL	-1.375	0.0126	0.0457
BAI1	-9.0807	5e-05	0.0004
BAI3	-2.8939	5e-05	0.0004
BARD1	1.4127	0.0076	0.0306
BBS1	-1.6339	0.0032	0.0152
BCAT1	1.6291	0.0003	0.002
BCAT2	-8.1523	5e-05	0.0004
BCKDHB	-2.3259	5e-05	0.0004
BCL2	-1.7686	5e-05	0.0004
BCL2A1	2.5203	5e-05	0.0004
BCL6	-1.4531	0.0022	0.0107
BCL7A	-1.4745	0.0141	0.0497
CFB	1.8983	5e-05	0.0004
CEACAM1	-3.8984	5e-05	0.0004
PRDM1	1.9883	5e-05	0.0004
BLM	1.6552	0.0022	0.0112
BNC1	1.3753	0.0088	0.0342
BMP2	1.577	0.002	0.0099
BMP3	-3.099	0.0001	0.0008
BMP5	-5.5274	5e-05	0.0004
BNIP2	1.5515	0.0002	0.0011
BPHL	-1.4412	0.013	0.0466
BRAF	-1.5913	0.0004	0.0026
BRCA2	1.3624	0.0112	0.0417
ZFP36L1	-2.5546	5e-05	0.0004
ZFP36L2	-2.1341	5e-05	0.0004
BSG	-1.8264	5e-05	0.0004
BST2	2.1555	5e-05	0.0004
BTC	-3.1355	5e-05	0.0004
BTD	-2.0527	5e-05	0.0004
KLF9	-1.4594	0.0061	0.0253
BUB1	2.172	5e-05	0.0004
BUB1B	1.977	0.0008	0.0044
TSPO	1.7456	5e-05	0.0004
C1QBP	1.5179	0.0094	0.0359
C1QA	1.8367	0.0002	0.0014
C1QB	1.5108	0.0063	0.026
C1R	1.4345	0.0057	0.024
C3	-1.961	5e-05	0.0004
C3AR1	1.6452	0.0079	0.0314
C5AR1	-2.8251	5e-05	0.0004
C7	-1.506	0.0046	0.0202
OSGIN2	-2.0241	5e-05	0.0004
C9	-2.5756	0.0003	0.002
MPPED2	-1.9005	0.0104	0.039
CA2	-2.3221	5e-05	0.0004
CA3	-32.5774	5e-05	0.0004
CA6	-5.1913	5e-05	0.0004
CA9	-8.8747	5e-05	0.0004
CACNA1S	-94.7202	5e-05	0.0004
CACNA2D1	-2.0746	5e-05	0.0004
CACNB1	-3.4668	5e-05	0.0004
SLC25A20	-2.2898	5e-05	0.0004
CALM1	1.8813	0.0004	0.0026
CALM2	1.4181	0.0089	0.0345
CAMK2A	-13.0864	5e-05	0.0004
CAMK2B	-10.4093	5e-05	0.0004
CAPG	1.5583	0.0004	0.0023
CAPN6	-2.1364	0.0012	0.0066
CAPZA1	1.5913	0.0006	0.0039
CASP1	1.614	0.0001	0.0008
CASP4	2.0003	5e-05	0.0004
CASP5	12.4235	5e-05	0.0004
CASP7	1.808	5e-05	0.0004
CASP8	1.4833	0.0066	0.0269
CASP9	-3.4402	5e-05	0.0004
CASP10	1.5515	0.0044	0.0193
CASQ1	-56.8229	5e-05	0.0004
CASQ2	-2.8965	5e-05	0.0004
CAT	-1.3571	0.0138	0.0489
CAV3	-23.5932	0.0003	0.002
RUNX1	-2.1145	5e-05	0.0004
RUNX1T1	-1.5465	0.0037	0.0169
RUNX3	-1.5537	0.0084	0.0331
CBFB	1.3822	0.0068	0.0279
CBLB	-1.7845	5e-05	0.0004
CBR1	1.638	5e-05	0.0004
CBR3	1.8118	5e-05	0.0004
CCNA2	2.8259	5e-05	0.0004
CCNB1	2.7866	5e-05	0.0004
CCNE1	5.0905	5e-05	0.0004
CCNG1	-1.3863	0.0095	0.0364
CCNT1	-1.4929	0.0006	0.0037
CCT6A	1.6904	0.0001	0.0008
CD1B	1.8853	0.0108	0.0402
CD3D	1.9586	0.0003	0.002
CD4	1.4266	0.0126	0.0457
CD80	2.3184	0.0008	0.0044
CD36	1.5826	0.011	0.0412
SCARB1	-2.5083	5e-05	0.0004
ENTPD2	-4.2924	0.0003	0.002
CD47	1.9003	5e-05	0.0004
CD48	1.6805	0.0006	0.0039
CD58	1.5185	0.0016	0.0082
CD59	-1.6847	0.0024	0.0118
CD68	1.7145	5e-05	0.0004
CD69	-2.3761	5e-05	0.0004
CD70	3.8793	0.0002	0.0017
CDA	-3.6075	5e-05	0.0004
CDK1	2.6177	5e-05	0.0004
CDC6	1.9197	5e-05	0.0004
CDC20	1.7089	0.0064	0.0266
CDC25A	1.9982	0.0004	0.0026
CDC25B	1.6711	0.0002	0.0014
CDH2	-4.7999	5e-05	0.0004
CDH3	2.347	5e-05	0.0004
CDH12	-4.2478	5e-05	0.0004
CDH13	1.468	0.0109	0.0407
CDKN1A	-2.3559	5e-05	0.0004
CDKN1B	-1.4665	0.0012	0.0063
CDKN1C	-1.6405	0.0086	0.0334
CDKN3	3.1005	5e-05	0.0004
CDO1	-2.4865	5e-05	0.0004
CDR1	-3.0932	5e-05	0.0004
CDSN	3.3191	5e-05	0.0004
CEBPD	-1.4819	0.001	0.0059
CENPA	2.3325	0.0002	0.0014
CENPB	1.9102	5e-05	0.0004
CENPE	1.9815	5e-05	0.0004
CENPF	1.6781	5e-05	0.0004
CFL2	-1.5922	0.005	0.0218
CTSC	1.6289	0.0004	0.0026
CFTR	-1.8883	5e-05	0.0004
CEACAM7	-2.5256	0.0005	0.0032
RCC1	1.662	0.0049	0.0213
CHEK1	1.7344	5e-05	0.0004
CHGB	-43.2791	5e-05	0.0004
CHI3L1	-6.3326	5e-05	0.0004
CHI3L2	2.4466	5e-05	0.0004
CHKA	-2.2845	5e-05	0.0004
LYST	-1.5507	0.0008	0.0044
CHRM3	-4.7351	5e-05	0.0004
CHRNA1	-25.3972	0.0011	0.0061
CIDEA	-14.9006	5e-05	0.0004
CISH	-2.1114	0.0001	0.0008
CKM	-1065.86	5e-05	0.0004
CKS2	1.6248	0.001	0.0059
AP2M1	1.6338	5e-05	0.0004
AP2S1	1.6785	5e-05	0.0004
CLCN3	1.5993	0.0022	0.0112
CLIC2	1.4892	0.0012	0.0063
CLNS1A	1.3322	0.0141	0.0497
CLTA	1.5773	0.0001	0.0008
CCR1	1.5021	0.0126	0.0455
CCR4	-1.6674	0.0126	0.0454
CCBP2	2.0632	0.0082	0.0325
LTB4R	2.3806	5e-05	0.0004
CNTFR	-7.4632	5e-05	0.0004
COL1A1	3.0565	5e-05	0.0004
COL4A1	1.7622	0.0001	0.0008
COL4A2	1.6389	0.0002	0.0014
COL4A5	-1.476	0.0026	0.0124
COL5A1	2.0959	5e-05	0.0004
COL5A2	1.9104	5e-05	0.0004
COL6A1	1.5683	0.001	0.0054
COL6A2	1.5485	0.003	0.0142
COL6A3	1.6044	0.0118	0.0433
COL11A1	-2.2468	0.0001	0.0008
COL13A1	1.9807	0.0006	0.0037
COMP	1.8115	0.0004	0.0026
SLC31A1	-1.5186	0.0012	0.0066
SLC31A2	-1.6363	0.0002	0.0014
COX7B	1.3714	0.0083	0.0327
CPA3	1.5627	0.001	0.0059
CPD	-2.1534	5e-05	0.0004
CLDN4	-1.3692	0.0134	0.0477
CLDN3	-7.7066	0.0004	0.0023
CPT1B	-2.1028	0.0012	0.0068
CPT2	-1.7981	0.0006	0.0034
CRABP1	-2.6443	0.0004	0.0029
CRABP2	2.7941	5e-05	0.0004
CRAT	-39.4103	5e-05	0.0004
CREBBP	-1.6006	0.0002	0.0014
CREM	-2.738	5e-05	0.0004
HAPLN1	-2.4145	0.0009	0.0051
CRY1	-1.5358	0.0007	0.0042
CRY2	-1.9066	5e-05	0.0004
CRYAB	-3.1661	5e-05	0.0004
CS	-2.1906	5e-05	0.0004
CSE1L	1.3871	0.0084	0.033
CSF1	-1.5432	0.004	0.0182
CSF2RB	1.4593	0.0059	0.0246
CSF3	-8.9774	0.0004	0.0023
CSNK1A1	1.8074	0.0009	0.0051
CSNK2A2	-1.7981	5e-05	0.0004
CSPG4	-2.8959	5e-05	0.0004
CSRP2	-1.6142	0.0009	0.0051
SLC25A10	1.7677	0.004	0.0182
CST6	-4.6386	5e-05	0.0004
CSTA	4.1569	5e-05	0.0004
CSTB	-1.7761	0.0024	0.0118
CTF1	-2.6377	0.0132	0.047
CTGF	-3.6667	5e-05	0.0004
CTH	-2.9263	5e-05	0.0004
CTNND2	-4.5586	5e-05	0.0004
CTSG	1.852	0.0002	0.0014
CTSK	1.5906	0.0011	0.0061
CTSL1	1.7476	0.0002	0.0014
CTSL2	-2.7961	5e-05	0.0004
CTSS	1.5749	0.0002	0.0014
CTSZ	1.4307	0.0026	0.0124
CYB5A	-3.6068	5e-05	0.0004
CYBA	1.43	0.014	0.0493
CYBB	2.3774	5e-05	0.0004
CYP1B1	-3.0122	5e-05	0.0004
CYP2C19	-2.0767	0.0114	0.042
CYP2E1	2.2739	5e-05	0.0004
CYP2J2	-2.2444	0.0001	0.0008
CYP3A4	-4.8487	5e-05	0.0004
CYP4B1	-3.6389	5e-05	0.0004
CYP27A1	-4.4095	5e-05	0.0004
CYP51A1	-1.497	0.0026	0.0126
DACH1	-5.2383	5e-05	0.0004
DAG1	-1.4711	0.0013	0.0071
DAPK1	-1.5647	0.0009	0.0051
DARS	1.4639	0.002	0.0103
DBC1	2.1246	0.005	0.0216
DBI	1.5552	0.0035	0.0161
DBT	-2.1795	5e-05	0.0004
ECI1	-1.8184	0.0009	0.0051
DCK	1.3846	0.0062	0.0259
DCTD	1.5391	0.0007	0.0042
DDC	-38.6073	0.0002	0.0014
AKR1C1	1.5482	0.001	0.0056
AKR1C2	1.7788	0.0006	0.0037
DDOST	1.4773	0.0007	0.0042
DDX1	1.5743	0.0002	0.0017
DECR1	-1.4177	0.003	0.0144
DEFB4A	97.7144	5e-05	0.0004
DES	-2.5442	0.0027	0.013
DFNA5	2.0161	0.0002	0.0017
COCH	-6.5414	5e-05	0.0004
DHCR7	-2.8335	5e-05	0.0004
DHCR24	-4.1256	5e-05	0.0004
CYB5R3	-1.4699	0.0026	0.0126
NQO1	-1.4931	0.0025	0.0122
DKC1	1.5693	0.0002	0.0017
DLG2	-1.467	0.0094	0.036
DLG3	1.7879	5e-05	0.0004
DMBT1	-293.619	5e-05	0.0004
DMD	-2.3363	0.0034	0.0155
DMPK	-1.7425	0.0026	0.0124
DNA2	1.4942	0.0091	0.0352
DNASE1L3	2.8386	5e-05	0.0004
DYNC1I2	1.4162	0.0044	0.0196
DNMT3B	1.6917	0.0034	0.0157
DOCK2	1.4764	0.0022	0.0107
DPP4	2.1077	5e-05	0.0004
DPT	-2.0491	5e-05	0.0004
DPYSL3	-1.4425	0.0033	0.0153
SLC26A3	-37.0089	5e-05	0.0004
ATN1	-1.7215	0.0004	0.0026
DSC2	2.6919	0.0024	0.0118
RCAN1	-1.6507	0.0006	0.0037
DSG2	-3.1711	5e-05	0.0004
DSG3	2.1145	0.0036	0.0163
TSC22D3	-1.3774	0.0126	0.0455
SLC26A2	-3.0274	5e-05	0.0004
DTNA	-1.9968	0.0016	0.0082
HBEGF	-2.3867	5e-05	0.0004
DUSP1	-5.8763	5e-05	0.0004
DUSP2	-2.793	5e-05	0.0004
DUSP4	-3.4856	5e-05	0.0004
DUSP5	-2.8839	5e-05	0.0004
DUSP6	-2.271	5e-05	0.0004
E2F2	1.8043	0.0007	0.0042
TYMP	3.2712	5e-05	0.0004
ECH1	-2.7625	5e-05	0.0004
ECM1	1.5634	0.0025	0.0122
ECT2	1.676	5e-05	0.0004
EDA	-2.3946	5e-05	0.0004
S1PR3	-2.7155	5e-05	0.0004
EDN2	-3.607	0.002	0.0099
EDN3	-2.4311	0.0002	0.0014
EDNRA	-1.4648	0.0049	0.0213
EDNRB	-1.8924	5e-05	0.0004
EEF1A2	-2.8341	5e-05	0.0004
EEF1B2	1.4369	0.0048	0.0211
EFNA1	-1.6056	0.0009	0.0051
EFNA5	-1.4926	0.0026	0.0124
EFNB2	-3.7035	5e-05	0.0004
EFNB3	-2.9761	5e-05	0.0004
EGF	-7.3289	5e-05	0.0004
CELSR2	-1.4218	0.0072	0.0289
MEGF9	-1.7675	5e-05	0.0004
EGFR	-1.5209	0.0014	0.0073
EGR1	-9.4663	5e-05	0.0004
EGR2	-11.9497	5e-05	0.0004
EGR3	-3.0887	5e-05	0.0004
EIF2S1	1.3802	0.01	0.0379
EIF4A2	-1.4262	0.0124	0.0452
EIF4EBP1	1.8587	0.0001	0.0008
EIF4EBP2	-1.3907	0.0084	0.0328
EIF5	1.7669	0.0002	0.0011
EIF5A	1.6498	0.0002	0.0011
SERPINB1	2.5398	5e-05	0.0004
ELAVL2	-3.1846	5e-05	0.0004
ELF5	-1.6255	0.0091	0.0352
ELN	1.4286	0.0115	0.0424
EML1	1.8692	5e-05	0.0004
EMP3	1.5605	0.0012	0.0063
CTTN	1.657	0.0004	0.0026
ENO2	-2.0728	5e-05	0.0004
ENO3	-59.4828	5e-05	0.0004
EP300	-1.5378	0.0008	0.0047
EPB41	-1.8051	5e-05	0.0004
EPHA3	-1.8249	0.0002	0.0017
EPHA5	-2.8645	5e-05	0.0004
EPHA7	-3.7051	5e-05	0.0004
EPHB2	2.2489	5e-05	0.0004
EPHX1	-1.8566	0.004	0.018
ERBB4	-4.6518	5e-05	0.0004
EREG	2.959	5e-05	0.0004
EYA4	-7.5601	5e-05	0.0004
ERF	-1.643	0.0018	0.0095
ERH	1.3733	0.0074	0.0296
ERV3-1	-8.4333	5e-05	0.0004
ESR1	-1.9762	5e-05	0.0004
ESR2	-2.0196	0.004	0.018
ESRRG	-3.11	5e-05	0.0004
ETFDH	-1.7835	5e-05	0.0004
ETV1	-1.8489	0.0004	0.0023
ETV5	-1.4599	0.0131	0.0469
EVC	-1.4371	0.0057	0.024
EVPL	1.5784	0.0019	0.0097
EWSR1	1.3659	0.0099	0.0376
EXT1	1.4235	0.0019	0.0097
EYA1	-9.4309	5e-05	0.0004
EYA3	-1.5605	0.0002	0.0017
EZH2	1.6826	0.0002	0.0011
F2R	-1.3607	0.0102	0.0386
F3	-2.5456	5e-05	0.0004
F5	-3.65	5e-05	0.0004
F10	1.5926	0.0066	0.0272
F12	2.4329	0.0008	0.0049
FABP3	-2.1803	0.0007	0.0042
FABP5	6.9485	5e-05	0.0004
FABP6	-2.0237	0.0128	0.046
FABP7	-6.0181	5e-05	0.0004
FANCD2	1.477	0.0043	0.0191
ACSL1	-5.3391	5e-05	0.0004
ACSL3	-2.3537	5e-05	0.0004
ACSL4	-1.3687	0.0126	0.0457
FAH	-1.9091	0.0004	0.0026
FAP	2.419	5e-05	0.0004
FASN	-11.0074	5e-05	0.0004
FBN1	1.8693	0.0046	0.0202
FBN2	1.8283	0.0014	0.0073
FBP1	-13.4441	5e-05	0.0004
MS4A2	1.7549	0.0002	0.0011
FCER1G	1.6833	0.0012	0.0068
FCGR1B	2.2258	0.0094	0.036
FCGR2B	1.653	0.003	0.0144
FCGR3A	2.2936	5e-05	0.0004
FDFT1	-1.6363	0.0002	0.0014
FDPS	-3.1575	5e-05	0.0004
GPC4	-2.7091	5e-05	0.0004
FGF1	-2.5154	5e-05	0.0004
FGF2	-1.7096	5e-05	0.0004
FGF9	-3.0312	5e-05	0.0004
FGF10	-2.3656	0.0012	0.0068
FGF12	-2.0903	0.0014	0.0077
FGFR1	-1.4892	0.0018	0.0093
FGFR3	2.4659	5e-05	0.0004
FGFR2	1.518	0.0009	0.0051
FHIT	-1.9801	0.008	0.0315
FHL1	-2.7117	0.0006	0.0034
FHL2	-1.4652	0.0054	0.0228
FKBP1B	2.1255	0.001	0.0056
FKBP5	-1.4802	0.0044	0.0193
FOXF1	-5.0072	5e-05	0.0004
FOXC1	-7.4829	5e-05	0.0004
FOXI1	-1.9961	0.0118	0.0433
FOXO1	-1.996	5e-05	0.0004
FOXO3	-1.3802	0.008	0.0315
FLNC	-3.852	5e-05	0.0004
FLT1	-3.0655	5e-05	0.0004
FLT3	1.6421	0.0112	0.0414
FMO1	2.5767	5e-05	0.0004
FMO3	1.9391	0.0006	0.0039
FMO5	-2.3923	5e-05	0.0004
FOLR1	-7.5084	5e-05	0.0004
FOLR2	1.6132	0.0096	0.0365
FOS	-23.8878	5e-05	0.0004
FOSB	-28.4075	5e-05	0.0004
FOSL2	-1.7419	5e-05	0.0004
FPR3	1.5215	0.0018	0.0095
MTOR	-1.4604	0.0109	0.0407
FRG1	1.4283	0.0038	0.0173
FRZB	-1.8088	0.0001	0.0008
FUCA2	1.5062	0.0014	0.0073
FUT1	2.3641	5e-05	0.0004
FUT2	2.2902	0.0001	0.0008
FUT3	1.7831	0.0056	0.0238
FYB	-1.5763	0.0004	0.0026
IFI6	11.6479	5e-05	0.0004
G6PD	-1.5423	0.0068	0.0279
GABBR1	-1.9026	0.0001	0.0008
GABRA4	-4.475	5e-05	0.0004
GABRB3	-3.1221	5e-05	0.0004
GABRP	-3.7821	5e-05	0.0004
GALK1	1.5807	0.0134	0.0476
GALNT1	2.0777	5e-05	0.0004
GALNT3	-1.4089	0.007	0.0284
GALT	-1.5358	0.0073	0.0294
GAS2	-2.762	0.0002	0.0011
GATA3	-2.2571	5e-05	0.0004
GATA6	-8.0133	5e-05	0.0004
GATM	-1.8137	5e-05	0.0004
GBA	2.5851	5e-05	0.0004
GBAP1	5.8288	0.0008	0.0049
GBAS	-1.483	0.0014	0.0077
GBP1	1.5165	0.0014	0.0073
GBP2	1.7014	5e-05	0.0004
GBP3	1.9546	5e-05	0.0004
GCNT2	-2.3471	5e-05	0.0004
GEM	-2.387	5e-05	0.0004
GFRA1	-3.6293	5e-05	0.0004
B4GALT1	-1.922	5e-05	0.0004
GJA5	-1.688	0.0083	0.0327
GJB2	5.6279	5e-05	0.0004
GJB3	-1.5933	0.0004	0.0029
GPC3	-2.1669	5e-05	0.0004
GCLM	-2.1507	5e-05	0.0004
GLDC	-95.465	5e-05	0.0004
GLI2	-3.054	5e-05	0.0004
GLI3	-1.7288	5e-05	0.0004
GLO1	1.3574	0.0111	0.0413
GLRB	-2.0279	0.0004	0.0029
GLRX	-1.6126	0.0006	0.0039
GM2A	2.8322	5e-05	0.0004
GMDS	-1.6171	0.0076	0.0305
GMFB	1.3893	0.005	0.0216
GNA12	-1.5749	0.0078	0.0311
GNA15	2.7891	5e-05	0.0004
GNAI1	1.6125	5e-05	0.0004
GNAI2	1.4679	0.0033	0.0153
GNAI3	1.6651	0.0005	0.0032
GNAS	-1.7339	0.0128	0.0462
GNG11	1.5449	0.001	0.0056
GOT1	-1.3812	0.008	0.0315
GPC1	-1.8172	5e-05	0.0004
GPD1	-6.8462	5e-05	0.0004
GPR1	3.7321	5e-05	0.0004
GPR4	-2.1151	0.0024	0.012
GPR12	-2.0731	0.0006	0.0039
FFAR2	2.0614	0.0022	0.0107
MKNK2	-1.6004	0.001	0.0054
GPS2	1.4951	0.0034	0.0155
GPT	-7.9662	5e-05	0.0004
GPX3	-1.5932	0.0006	0.0034
GPX4	-1.3964	0.0104	0.039
GRB14	-1.9573	0.0008	0.0049
GRIA1	-4.6409	5e-05	0.0004
GRIA2	-2.9941	5e-05	0.0004
GRIA4	-4.9352	5e-05	0.0004
GRN	1.4038	0.008	0.0318
GRIN2A	-4.2328	5e-05	0.0004
CXCL1	1.7685	0.0018	0.0095
CXCL2	-4.1164	5e-05	0.0004
CXCL3	-2.8899	0.0018	0.0093
GSTA1	-5.5732	0.0012	0.0066
GSTA4	1.5233	0.0004	0.0026
GSTM3	1.4788	0.003	0.0144
GSTP1	1.7999	5e-05	0.0004
GTF3C1	-1.3356	0.0132	0.0473
GUCY1A2	1.9708	5e-05	0.0004
GZMA	3.5573	5e-05	0.0004
GZMB	3.6193	5e-05	0.0004
GZMK	1.8836	0.009	0.0346
HIST1H1C	1.5679	0.0004	0.0026
HIST1H1D	2.2309	5e-05	0.0004
HIST1H1E	1.4881	0.003	0.0144
HIST1H1B	2.6907	5e-05	0.0004
HIST1H2AE	1.9655	5e-05	0.0004
HIST1H2AD	2.1954	0.0014	0.0075
H2AFZ	1.5928	0.0001	0.0008
HIST1H2BD	1.8854	5e-05	0.0004
HIST1H2BB	2.9571	5e-05	0.0004
HIST1H1A	2.1556	5e-05	0.0004
HADHB	-1.9762	5e-05	0.0004
HADH	-2.5322	5e-05	0.0004
HAL	3.6961	5e-05	0.0004
HAS1	-3.6624	0.0006	0.0034
HBA2	2.4823	0.0092	0.0355
HBB	4.2732	0.0016	0.0086
HCLS1	1.9116	5e-05	0.0004
HTT	-1.3785	0.0072	0.0291
HDAC1	1.505	0.0004	0.0026
HDGF	1.813	0.0002	0.0011
HELLS	1.3861	0.0085	0.0333
NCKAP1L	1.4268	0.0069	0.0281
HGD	-26.6858	5e-05	0.0004
HGF	-1.5605	0.0114	0.0421
HINT1	1.4325	0.0026	0.0128
HIVEP1	-1.8256	5e-05	0.0004
HIVEP2	-1.4911	0.0008	0.0049
HLA-B	1.6263	0.0027	0.013
HLA-DMB	1.7865	5e-05	0.0004
HLA-DPB1	1.7336	0.01	0.0381
HLA-DQA2	1.6378	0.0024	0.012
HLA-DRA	1.587	0.0025	0.0122
HLA-DRB6	-2.1321	0.0076	0.0306
HLA-E	1.7309	0.0014	0.0073
HLA-H	1.741	0.012	0.044
MR1	-1.3761	0.0118	0.0434
HLCS	-4.0677	5e-05	0.0004
HMGB1	1.4824	0.0016	0.0084
HMGB2	1.5455	0.0004	0.0029
HMGB3	1.5438	0.0006	0.0034
HMGCL	-2.2101	5e-05	0.0004
HMGCR	-1.804	0.001	0.0059
HMGCS1	-3.5293	0.0022	0.0107
HMGCS2	-6.2788	5e-05	0.0004
HMMR	1.9979	5e-05	0.0004
HMOX1	1.8001	5e-05	0.0004
HMOX2	1.6743	0.0002	0.0014
NR4A1	-30.3579	5e-05	0.0004
FOXA1	-2.8905	5e-05	0.0004
SLC29A2	-3.0445	0.0008	0.0044
HNRNPAB	1.4425	0.004	0.018
HNRNPH2	1.4844	0.004	0.018
HOXA5	2.3081	0.0114	0.0421
HOXA9	9.371	5e-05	0.0004
HOXA10	10.2589	0.0002	0.0011
HOXB2	2.7239	0.0002	0.0017
HOXB3	3.1817	0.0002	0.0011
HOXB7	8.7805	5e-05	0.0004
HOXC4	3.1529	0.0042	0.0186
HOXC6	3.0648	0.0074	0.0296
HOXC8	3.2268	0.002	0.0099
HOXC9	5.9661	5e-05	0.0004
HOXC10	3.949	0.0004	0.0026
HPGD	1.4494	0.005	0.0214
HRAS	1.6731	0.0004	0.0023
AGFG2	-2.0376	5e-05	0.0004
HRC	-3.9049	5e-05	0.0004
HRH2	3.285	0.0002	0.0011
HES1	-1.8036	5e-05	0.0004
HSBP1	1.4072	0.0042	0.0187
HSD3B1	-289.837	5e-05	0.0004
HSD11B1	-17.4288	5e-05	0.0004
HSD17B1	1.8437	0.0018	0.0093
HSD17B2	-3.6195	5e-05	0.0004
DNAJA1	-1.7427	5e-05	0.0004
HSPA1A	-2.0014	5e-05	0.0004
HSPA1B	-1.6761	0.0004	0.0026
HSPA4	1.4017	0.0086	0.0336
HSPA6	-1.7285	0.0046	0.0202
HSPD1	-1.696	0.0116	0.0429
FOXN2	1.4336	0.0018	0.0093
HTR3A	2.8627	0.0008	0.0047
HTR7	3.742	5e-05	0.0004
TNC	1.4901	0.0118	0.0433
ICAM1	-2.0777	5e-05	0.0004
IRF8	2.3468	5e-05	0.0004
ICT1	1.4713	0.0058	0.0245
ID3	-2.0657	0.0002	0.0017
ID4	-1.5288	0.0024	0.0118
IDE	1.645	0.005	0.0214
IDH1	-3.1916	5e-05	0.0004
IDH2	-1.6125	5e-05	0.0004
IDH3A	1.4803	0.001	0.0056
IDI1	-2.8333	5e-05	0.0004
IFI16	2.0275	5e-05	0.0004
IFI27	7.1132	5e-05	0.0004
IFI35	1.7176	0.0022	0.0107
SP110	1.5648	0.0008	0.0047
IFIT2	1.7148	0.0002	0.0011
IFIT1	6.1042	5e-05	0.0004
IFIT3	5.1099	5e-05	0.0004
IFNGR1	1.611	0.0005	0.0032
IFRD1	-1.6923	5e-05	0.0004
IGF1R	-1.833	5e-05	0.0004
IGFBP2	-1.9878	0.0002	0.0014
IGFBP3	1.5706	0.0137	0.0486
CYR61	-7.5313	5e-05	0.0004
IGJ	-9.4696	0.0024	0.012
IGSF1	-3.3529	5e-05	0.0004
IK	1.4827	0.0008	0.0047
IL1A	-1.7778	0.0064	0.0266
IL1RAP	1.4309	0.0066	0.0271
IL4R	1.5591	0.0004	0.0023
IL6	-18.076	5e-05	0.0004
IL7R	1.576	0.0006	0.0034
IL8	10.4281	5e-05	0.0004
CXCR2	1.9333	5e-05	0.0004
IL12B	4.9116	5e-05	0.0004
IL12RB2	1.991	0.0002	0.0011
IL18	1.9295	5e-05	0.0004
IMPA2	1.5005	0.0008	0.0047
ING2	1.4462	0.0104	0.039
INHBA	-1.6562	0.0078	0.0309
INHBB	-2.022	5e-05	0.0004
INPP5D	-1.4338	0.0134	0.0477
INPPL1	-2.1474	5e-05	0.0004
INSIG1	-9.509	5e-05	0.0004
INSR	-2.0054	5e-05	0.0004
IPW	-2.347	5e-05	0.0004
IRAK1	1.4918	0.001	0.0059
IRAK2	2.9408	5e-05	0.0004
IRF1	-1.4543	0.0064	0.0266
IRF6	-1.4539	0.005	0.0214
IRF7	3.3394	5e-05	0.0004
IRS1	-1.8744	5e-05	0.0004
ITGA4	1.7836	5e-05	0.0004
ITGA7	-1.8832	0.0003	0.002
ITGB2	1.5062	0.0048	0.0211
EIF6	1.8455	5e-05	0.0004
ITGB8	-2.3006	5e-05	0.0004
ITPA	1.49	0.0056	0.0237
ITPKB	-2.2228	5e-05	0.0004
IVD	-2.4775	5e-05	0.0004
IVL	2.2099	5e-05	0.0004
JUN	-4.2687	5e-05	0.0004
JUNB	-2.8398	5e-05	0.0004
JUND	-2.9604	5e-05	0.0004
KARS	1.3893	0.0074	0.03
KCNA2	-2.3996	0.0024	0.0116
KCNJ2	1.9071	5e-05	0.0004
KCNN3	-1.9715	0.0001	0.0008
KCNN4	-1.6745	0.0056	0.0238
KCNS3	1.5478	0.001	0.0056
KIF3C	-1.7375	0.0094	0.0359
KIF5C	-2.2891	5e-05	0.0004
KLK1	-2.5442	0.0004	0.0029
KLRB1	3.013	5e-05	0.0004
KLRC1	2.4798	0.011	0.0409
KIF11	1.9632	5e-05	0.0004
KIFC1	1.5981	0.0073	0.0294
KRT7	-2.8322	5e-05	0.0004
KRT8	-4.0544	5e-05	0.0004
KRT9	-2.682	5e-05	0.0004
KRT15	-4.3899	5e-05	0.0004
KRT18	-2.5341	5e-05	0.0004
KRT19	-2.2448	5e-05	0.0004
KRT31	-11.5155	5e-05	0.0004
KRT32	-4.7047	5e-05	0.0004
KRT33A	-14.8121	5e-05	0.0004
KRT33B	-9.8971	5e-05	0.0004
KRT34	-5.2784	5e-05	0.0004
KRT35	-7.9184	5e-05	0.0004
KRT81	-8.4985	5e-05	0.0004
KRT82	-4.5814	5e-05	0.0004
KRT83	-15.2528	5e-05	0.0004
KRT84	-5.8333	0.0001	0.0008
KRT85	-9.3327	5e-05	0.0004
KRT86	-9.2741	5e-05	0.0004
L1CAM	-2.1985	0.0002	0.0011
LAD1	2.2542	5e-05	0.0004
LAIR1	1.7144	0.0022	0.011
LAIR2	5.5174	0.0014	0.0073
LAMA2	-1.4181	0.0096	0.0369
LAMB1	-1.3591	0.0117	0.0431
LAMC2	-2.0283	5e-05	0.0004
STMN1	1.3684	0.0108	0.0404
LCN2	4.0646	5e-05	0.0004
LCP1	1.5481	0.0006	0.0037
LCP2	1.5657	0.0052	0.0225
LDLR	-1.8181	5e-05	0.0004
LEP	1.6909	0.0092	0.0355
LEPR	-2.178	0.004	0.0179
LGALS1	1.6015	0.001	0.0056
LGALS7	2.0427	0.0006	0.0037
LIF	-3.0644	5e-05	0.0004
LIFR	-1.3863	0.0097	0.037
LIPA	1.5088	0.0008	0.0049
FADS1	-29.3502	5e-05	0.0004
FADS3	-1.5905	0.0076	0.0305
LMNB1	1.6964	5e-05	0.0004
LMO2	1.7681	5e-05	0.0004
LMO7	1.7142	0.0008	0.0047
LPL	-1.7326	5e-05	0.0004
LRP6	-1.6788	5e-05	0.0004
LRP5	-1.6444	0.0004	0.0026
LSAMP	-1.5085	0.0033	0.0153
LTB	2.44	0.0001	0.0008
CYP4F3	-2.7967	5e-05	0.0004
LTBP2	-2.8274	5e-05	0.0004
LTBR	1.5666	0.0069	0.0281
BCAM	-1.7127	0.0015	0.008
LUM	2.7245	5e-05	0.0004
LY6E	-2.3094	5e-05	0.0004
LYN	2.352	5e-05	0.0004
TACSTD2	-1.4674	0.0092	0.0356
TM4SF1	-1.6559	0.0008	0.0049
EPCAM	-2.1898	0.0003	0.002
MXD1	1.4454	0.0058	0.0243
MAD2L1	2.2839	5e-05	0.0004
SMAD3	-1.4676	0.0017	0.0088
SMAD9	-1.8116	0.0004	0.0026
MAF	1.4941	0.0029	0.0138
MAL	-17.4469	5e-05	0.0004
MAOA	-1.634	5e-05	0.0004
MAP6	-1.8844	0.0044	0.0193
MARK3	1.3449	0.013	0.0468
MAT2A	-2.1253	5e-05	0.0004
MATN2	-1.4505	0.0022	0.0107
MAZ	1.4229	0.0066	0.0269
MB	-121.904	5e-05	0.0004
MC5R	-13.9501	5e-05	0.0004
MCM2	1.5606	0.0012	0.0066
MCM3	1.5259	0.0006	0.0037
MCM4	1.5742	0.0002	0.0014
MCM5	1.868	5e-05	0.0004
MCM6	1.6894	5e-05	0.0004
MCM7	1.496	0.0049	0.0213
CD46	-1.4442	0.0064	0.0264
MDFI	1.9859	0.0002	0.0011
DNAJB9	-1.4086	0.0077	0.0308
MDH1	-1.4277	0.0066	0.0272
MDK	-1.7442	0.0074	0.0296
ME1	-2.0899	5e-05	0.0004
MEF2D	-1.9554	5e-05	0.0004
MEIS1	-1.6555	0.0007	0.0042
MEIS2	-1.7376	0.0002	0.0011
MAP3K5	1.3884	0.0052	0.0221
MEST	-2.2216	0.0021	0.0105
MET	-1.6727	5e-05	0.0004
MGAT1	-1.4546	0.0016	0.0082
SCGB2A1	-3.9978	5e-05	0.0004
MGAT3	-1.8418	0.0018	0.0091
CTAGE5	-1.4023	0.0088	0.0341
MGST1	-13.9269	5e-05	0.0004
MITF	-1.4064	0.0108	0.0404
MKLN1	-1.4039	0.0068	0.0278
MLF1	-1.737	0.0004	0.0023
MAP3K9	2.5765	5e-05	0.0004
MLL	-2.2241	5e-05	0.0004
AFF1	-1.5704	0.0006	0.0034
NR3C2	-2.1386	5e-05	0.0004
MMP1	3.1722	0.0012	0.0066
MMP2	1.6424	0.0009	0.0051
MMP7	-1.537	0.0045	0.0198
MMP9	1.8382	0.0002	0.0017
MMP12	5.2176	5e-05	0.0004
MMP15	-1.6303	0.0092	0.0356
MMP16	-2.3666	5e-05	0.0004
ALDH6A1	-2.9631	5e-05	0.0004
MN1	-2.7385	5e-05	0.0004
MNT	-1.6233	0.0054	0.0228
MOCS1	-2.6885	5e-05	0.0004
CD200	-4.6982	5e-05	0.0004
MPZ	-3.3867	5e-05	0.0004
MRC1	2.3449	5e-05	0.0004
MYO1B	2.2184	5e-05	0.0004
MSMB	-5.1131	5e-05	0.0004
MSR1	1.6017	0.0005	0.0032
MT1A	-4.7021	5e-05	0.0004
MT1E	1.5417	0.0058	0.0245
NUDT1	1.8033	0.0006	0.0037
MTHFD1	1.4958	0.0006	0.0037
MTIF2	1.4156	0.0035	0.0161
MUC1	-13.9028	5e-05	0.0004
MVD	-3.9095	5e-05	0.0004
MVK	-2.3519	5e-05	0.0004
MX1	8.2821	5e-05	0.0004
MX2	3.7415	5e-05	0.0004
MYBPC1	-113.622	5e-05	0.0004
MYBL2	2.1186	0.0006	0.0034
MYBPC2	-165.478	5e-05	0.0004
MYC	-2.0272	5e-05	0.0004
MYCL1	2.3356	5e-05	0.0004
GADD45B	-2.6293	5e-05	0.0004
MYH1	-170.249	0.0008	0.0049
MYH3	-2.0226	0.0014	0.0073
MYH10	-1.5383	0.0004	0.0023
MYH11	1.599	0.0118	0.0434
MYL2	-2955.94	5e-05	0.0004
MYL3	-18.0397	5e-05	0.0004
MYLK	-1.8999	0.0002	0.0011
MYO1E	1.568	0.0006	0.0039
MYOG	-390.695	5e-05	0.0004
HNRNPM	1.4752	0.0024	0.0116
NASP	1.6064	0.0001	0.0008
CEACAM6	-2.4741	0.0034	0.0157
NUBP1	1.5926	0.0016	0.0082
NCAM1	-2.6513	5e-05	0.0004
NCAM2	-2.3198	5e-05	0.0004
NCF2	1.9239	5e-05	0.0004
NCL	1.8489	0.0024	0.0118
NDUFS5	1.4304	0.0109	0.0407
NDUFS6	1.547	0.001	0.0056
NEDD4	1.4193	0.0031	0.0146
NEDD8	1.4242	0.005	0.0214
NEDD9	-2.6374	5e-05	0.0004
NEK2	2.1425	5e-05	0.0004
NEO1	-1.4959	0.0008	0.0049
NEU1	-1.4025	0.0106	0.0399
NEU2	3.4856	5e-05	0.0004
NF1	-1.5494	0.0102	0.0386
NFATC1	-2.6915	5e-05	0.0004
NFATC2	-2.3333	5e-05	0.0004
NFIA	-1.813	5e-05	0.0004
NFE2	2.4683	0.0004	0.0023
NFIB	-2.0568	5e-05	0.0004
NFIC	-2.0575	5e-05	0.0004
NFIL3	-3.134	5e-05	0.0004
NFIX	-1.6969	5e-05	0.0004
NFKB2	-1.6114	0.0012	0.0063
NHLH2	2.2628	0.0026	0.0126
NHS	-1.6068	0.0006	0.0034
NINJ1	-1.7785	0.0002	0.0017
NKG7	2.8903	0.0032	0.0152
NKX3-1	-4.8494	5e-05	0.0004
NME2	1.6064	0.0015	0.008
NQO2	-1.5179	0.004	0.0179
NOS1	-2.5242	5e-05	0.0004
NOS2	55.4494	5e-05	0.0004
CNOT4	-1.4132	0.0054	0.023
NOTCH1	-1.4021	0.0072	0.0291
NOTCH2	-1.4869	0.0062	0.0259
NOTCH3	-1.4425	0.0068	0.0279
NOTCH4	-2.3312	0.0002	0.0011
PNP	2.3097	5e-05	0.0004
NPC1	-1.687	0.0002	0.0014
NPM1	1.6177	0.001	0.0056
NPR2	2.8681	5e-05	0.0004
NPR3	1.9368	5e-05	0.0004
NPY6R	-9.9783	5e-05	0.0004
NRAP	-227.071	5e-05	0.0004
YBX1	1.5807	5e-05	0.0004
NTRK2	-1.937	5e-05	0.0004
NTRK3	-2.1476	0.0014	0.0073
ROR1	-1.6585	0.0006	0.0037
DDR2	-1.3839	0.0122	0.0443
NR4A2	-22.3996	5e-05	0.0004
OAS1	2.8801	5e-05	0.0004
OAS2	5.6478	5e-05	0.0004
OAS3	3.2639	5e-05	0.0004
OCRL	-1.3773	0.0094	0.0359
OPHN1	-1.6592	0.0001	0.0008
ORC1	2.0844	5e-05	0.0004
CLDN11	2.2664	0.0001	0.0008
OTX1	-2.9282	5e-05	0.0004
P2RX1	2.7134	5e-05	0.0004
P2RX4	1.608	0.0048	0.0207
P2RY1	2.6773	5e-05	0.0004
P2RY4	-14.6975	5e-05	0.0004
PA2G4	1.4794	0.0008	0.0047
PEBP1	-1.5605	0.0006	0.0037
PABPC3	-1.4657	0.0023	0.0114
PCSK6	2.2906	5e-05	0.0004
PAFAH2	-3.0477	5e-05	0.0004
PRDX1	1.7145	0.0002	0.0014
SERPINE1	-1.7798	0.0006	0.0034
SERPINB2	2.7219	5e-05	0.0004
CNTN3	-1.8541	0.0004	0.0029
PAPPA	-1.8171	5e-05	0.0004
PAX1	-10.5159	5e-05	0.0004
PAX3	-3.1934	5e-05	0.0004
PAX9	-3.5196	0.0006	0.0037
PBX1	-1.3717	0.0112	0.0417
PC	-2.566	5e-05	0.0004
PCBP2	-1.4197	0.0051	0.0219
PCCB	-1.7411	5e-05	0.0004
PCDH9	-2.6666	5e-05	0.0004
PCK1	-2.7087	5e-05	0.0004
PCK2	-1.5203	0.006	0.0251
PCNA	1.5446	0.0003	0.002
PDE1C	-1.9571	0.0076	0.0306
PDE4A	-1.7299	0.0054	0.023
PDE4B	-2.1261	5e-05	0.0004
PDE4D	-1.9675	5e-05	0.0004
PDE6A	-41.2494	5e-05	0.0004
PDE7A	-1.5869	0.0004	0.0023
PDE9A	-1.6361	0.0073	0.0294
PDHA1	-1.8716	5e-05	0.0004
PDK3	-1.6877	0.002	0.0099
PDK4	-3.161	5e-05	0.0004
ENPP1	-1.646	0.0004	0.0026
ENPP3	-1.6955	0.0106	0.0399
SLC26A4	2.8377	5e-05	0.0004
PDZK1	-37.6871	5e-05	0.0004
PEG3	-1.5844	0.0018	0.0095
PENK	-2.3296	0.0076	0.0303
PER1	-1.8523	0.0002	0.0014
PEX6	-1.8105	0.0016	0.0086
PFDN4	1.815	5e-05	0.0004
PFKFB2	1.6747	5e-05	0.0004
PFKFB3	-2.0021	5e-05	0.0004
PFKFB4	-2.4076	5e-05	0.0004
PFKM	-1.8089	0.0006	0.0037
PFN2	-1.8448	5e-05	0.0004
PGAM2	-5.3882	5e-05	0.0004
PGD	-1.3715	0.0098	0.0373
PGM1	-1.8529	5e-05	0.0004
PGR	-1.9575	0.0001	0.0008
PHF1	-1.8401	0.0005	0.0032
PHKA2	-1.6689	0.0002	0.0014
PHYH	-1.6153	0.0011	0.0061
SERPINA1	1.8334	0.0008	0.0044
PI3	11.9042	5e-05	0.0004
SERPINB6	1.3745	0.01	0.0378
SERPINE2	-2.0423	5e-05	0.0004
SERPINB8	1.996	5e-05	0.0004
SERPINB13	3.9986	5e-05	0.0004
PIK3C2G	-2.3494	5e-05	0.0004
PIM1	1.4508	0.0041	0.0184
PIK3R1	-1.5985	0.0004	0.0026
PITX1	-4.8821	5e-05	0.0004
PITX2	-10.8363	5e-05	0.0004
PKLR	-18.7862	5e-05	0.0004
PKM	1.4939	0.0122	0.0443
PKP2	-4.5961	5e-05	0.0004
PLA2G2A	-1.8447	0.0043	0.0191
PLAG1	-2.382	5e-05	0.0004
PLAGL2	-1.7742	0.0006	0.0039
PLAT	2.5813	5e-05	0.0004
PLAUR	-1.5813	0.006	0.0248
PLCB3	1.5236	0.0012	0.0068
PLCB4	-2.0037	5e-05	0.0004
PLCD1	1.7575	5e-05	0.0004
PLCL1	-1.4974	0.005	0.0216
PLD2	1.8394	5e-05	0.0004
PLEK	1.867	5e-05	0.0004
PLK1	2.1223	0.0026	0.0128
FXYD1	-2.0715	0.0066	0.0269
FXYD3	1.3804	0.0134	0.0476
PLOD2	1.4419	0.0035	0.0161
PLP2	1.462	0.0022	0.0112
PLS3	1.5387	0.0072	0.0291
PLSCR1	1.6232	0.0001	0.0008
PMAIP1	-1.5439	0.0014	0.0075
PMM1	-1.6692	0.0066	0.0269
PMP2	-2.0446	0.0002	0.0014
UBL3	1.8059	5e-05	0.0004
PODXL	-1.5449	0.0008	0.0049
POLB	1.6598	5e-05	0.0004
POLE2	2.3126	5e-05	0.0004
POLR2F	1.5558	0.0076	0.0306
PON2	1.8278	5e-05	0.0004
PON3	-2.27	5e-05	0.0004
POU3F1	2.1318	5e-05	0.0004
POU3F3	-5.9894	0.0002	0.0014
PPARA	-3.5101	5e-05	0.0004
PPARD	1.9938	5e-05	0.0004
PPARG	-5.2967	5e-05	0.0004
PPIA	1.5338	0.0008	0.0044
PPIB	1.6699	5e-05	0.0004
PPIC	1.9163	5e-05	0.0004
PPM1A	-1.3994	0.0108	0.0404
PPM1B	-1.4872	0.0022	0.0107
PPM1G	1.3806	0.0068	0.0276
PPP1R1A	-1.9741	0.0024	0.0118
PPP1R3A	-188.458	5e-05	0.0004
PPP1R3C	-1.8809	0.0004	0.0029
PPP1R7	1.3539	0.0099	0.0376
PPP1R10	-1.6695	0.0001	0.0008
PPP2CA	1.4811	0.0046	0.0203
PPP2R2C	2.9213	5e-05	0.0004
PPP2R4	-1.6013	0.0004	0.0023
PPT1	1.3365	0.0135	0.048
PPYR1	-2.1919	0.0069	0.0281
PRCP	1.386	0.0062	0.0257
PRELP	-1.553	0.0036	0.0165
PRIM1	1.4938	0.0092	0.0355
PRKAA2	-3.3804	5e-05	0.0004
PKIB	-2.4358	5e-05	0.0004
PRKCH	1.8733	5e-05	0.0004
PRKCQ	1.7151	0.0038	0.0173
PRKG2	1.8465	0.0007	0.0042
MAPK3	1.9982	5e-05	0.0004
MAPK4	-2.7876	5e-05	0.0004
MAPK6	2.3746	5e-05	0.0004
MAPK10	-2.3703	0.0001	0.0008
MAPK13	1.8343	5e-05	0.0004
MAP2K2	1.4928	0.0008	0.0049
EIF2AK2	1.6506	5e-05	0.0004
PRLR	-2.4006	5e-05	0.0004
PROS1	1.5568	0.0004	0.0023
PRSS3	6.0465	5e-05	0.0004
MASP1	1.519	0.0032	0.0148
RELN	-1.7108	5e-05	0.0004
KLK7	1.5849	0.0022	0.011
KLK6	1.4644	0.0098	0.0372
HTRA1	1.3448	0.0138	0.0489
KLK10	2.0845	5e-05	0.0004
PSG4	2.8434	0.0005	0.0032
PSG7	6.5464	5e-05	0.0004
PSMA6	1.8095	5e-05	0.0004
PSMB1	1.4321	0.0026	0.0126
PSMB5	1.3659	0.013	0.0466
PSMB8	1.9533	0.0008	0.0047
PSMB9	1.5303	0.0048	0.0211
PSMB10	1.4751	0.0126	0.0454
PSMC1	1.6793	0.0084	0.0328
PSMC3	1.3912	0.0052	0.0223
PSMC6	1.3513	0.011	0.0412
PSMD2	1.563	0.0006	0.0034
PSMD4	1.4137	0.0024	0.0116
PSMD9	1.3738	0.0116	0.0428
PSMD11	1.4222	0.0038	0.0175
PSMD12	1.3749	0.008	0.0317
PSMD13	1.3422	0.0142	0.05
PSME1	1.4254	0.0036	0.0165
PSME2	1.811	5e-05	0.0004
PTAFR	2.0341	5e-05	0.0004
PTCH1	-1.9044	0.0002	0.0011
PTGDS	-3.703	5e-05	0.0004
PTGER3	2.5214	5e-05	0.0004
PTGER4	-1.9225	5e-05	0.0004
PTGIS	1.5229	0.0014	0.0073
PTGS2	-3.0744	5e-05	0.0004
PTHLH	-2.7883	0.0001	0.0008
TWF1	2.18	5e-05	0.0004
PTN	-3.9093	5e-05	0.0004
QSOX1	1.8787	5e-05	0.0004
PTPN13	1.7419	0.0008	0.0044
PTPN14	-2.0018	5e-05	0.0004
PTPRF	-1.8489	5e-05	0.0004
PTPRK	-1.4241	0.0044	0.0193
PTPRZ1	1.55	0.0005	0.0032
PTS	1.5974	0.0002	0.0017
PURA	-1.379	0.0055	0.0233
PEX19	-1.5912	0.0001	0.0008
PXMP2	-3.703	5e-05	0.0004
PCYT2	-1.6193	0.0022	0.011
PYGB	-1.4704	0.0114	0.0421
PYGL	1.841	5e-05	0.0004
PYGM	-35.2781	5e-05	0.0004
RAB3B	-3.1606	5e-05	0.0004
RAB5A	2.2902	5e-05	0.0004
RAB5B	-1.355	0.0115	0.0424
RABGGTA	1.5369	0.0056	0.0238
RABIF	1.4646	0.0106	0.0399
RAC1	1.4122	0.0042	0.0187
RAC3	-1.9499	0.0065	0.0268
RAD51	1.7037	0.0077	0.0308
RALB	1.3305	0.0133	0.0475
RAN	1.61	5e-05	0.0004
RANBP1	1.839	5e-05	0.0004
RAP1A	-1.4383	0.0026	0.0128
RAP2A	1.3464	0.0136	0.0481
RAP2B	1.5956	0.0002	0.0011
RARA	-1.8879	0.0003	0.002
RARS	1.4432	0.0025	0.0122
RARRES1	-16.5734	5e-05	0.0004
RBL1	1.6539	0.0001	0.0008
RCN1	1.5477	0.0003	0.002
REN	11.394	5e-05	0.0004
RET	-2.3497	0.0002	0.0014
RFC1	-1.5095	0.0008	0.0047
RFC5	1.6812	0.0002	0.0017
RFX2	-2.0743	0.0004	0.0026
RFX3	-2.0443	0.0002	0.0017
RGS1	-2.0229	5e-05	0.0004
RGS2	-2.088	5e-05	0.0004
RGS12	1.6909	0.0002	0.0014
RGS16	-3.6185	5e-05	0.0004
RMRP	2.1032	0.0006	0.0037
RNASE1	1.7364	5e-05	0.0004
RNASE4	-1.4863	0.0054	0.0232
RNH1	1.5321	0.0004	0.0023
ABCE1	1.3825	0.012	0.0438
ROBO2	-1.711	0.0002	0.0011
RORB	-4.4819	5e-05	0.0004
RORC	-5.3406	5e-05	0.0004
ROS1	-147.421	5e-05	0.0004
RPA1	1.4133	0.0043	0.0191
RPL3L	-29.886	5e-05	0.0004
RPL23A	1.6626	0.0004	0.0023
RPL27	1.9632	0.001	0.0056
RPL30	1.5221	0.0105	0.0395
RPL27A	1.4501	0.0029	0.0138
RPL36AL	1.361	0.0118	0.0433
RPS3	1.4956	0.0035	0.0161
RPS6KB2	2.0894	5e-05	0.0004
RPS9	1.4539	0.0025	0.0122
RPS12	1.4144	0.0102	0.0384
RPS16	1.8427	5e-05	0.0004
RPS21	1.9272	5e-05	0.0004
RPS25	1.4841	0.0114	0.042
RPS27A	1.4427	0.0052	0.0221
RPS29	1.6253	0.0006	0.0034
RRAD	-8.7319	5e-05	0.0004
RREB1	-1.3847	0.0067	0.0274
RRM1	1.4362	0.0057	0.024
RRM2	3.2648	5e-05	0.0004
RTKN	-1.6661	0.001	0.0056
RYR1	-3.0804	0.0001	0.0008
RYR3	-2.0514	5e-05	0.0004
S100A2	2.5958	5e-05	0.0004
S100A3	-2.7366	5e-05	0.0004
S100A4	2.0669	5e-05	0.0004
S100A12	25.0285	5e-05	0.0004
S100A13	1.7805	0.0047	0.0205
S100P	1.7024	0.0019	0.0097
SAA1	-1.794	0.0003	0.002
SAA2	-1.8129	0.0066	0.0269
ACSM3	-25.4766	5e-05	0.0004
SALL2	-1.9414	0.0049	0.0213
MAPK12	-2.664	0.0002	0.0014
SAT1	1.5933	0.0032	0.0148
SATB1	-1.4643	0.0033	0.0153
MSMO1	-8.0272	5e-05	0.0004
SC5DL	-3.4053	5e-05	0.0004
ATXN2	-1.5585	0.0016	0.0084
ATXN7	-1.5849	0.0001	0.0008
SCML1	-1.4557	0.0079	0.0314
SCN1B	-2.3401	0.0006	0.0039
SCN7A	-4.8229	5e-05	0.0004
SCN9A	1.4255	0.0114	0.0423
SCNN1D	3.0377	0.0001	0.0008
SCNN1G	2.5463	5e-05	0.0004
SRL	-11.3074	5e-05	0.0004
CCL2	-2.6003	5e-05	0.0004
CCL14	-1.8251	0.0014	0.0073
CCL20	5.0859	5e-05	0.0004
CCL21	1.5213	0.0117	0.0431
CXCL6	3.3799	0.0036	0.0163
CXCL5	-26.5419	5e-05	0.0004
XCL1	3.1299	0.0028	0.0134
CX3CL1	-2.2575	5e-05	0.0004
SDC4	-1.6646	5e-05	0.0004
SDHA	-1.8255	5e-05	0.0004
SDHC	-1.6535	0.0023	0.0114
SEC13	1.4406	0.0025	0.0122
SEMA3F	1.6018	0.0015	0.008
SFRP1	-2.2231	5e-05	0.0004
SRSF5	1.5289	0.0021	0.0105
SGCG	-2.3684	5e-05	0.0004
SH3BGR	-3.0422	5e-05	0.0004
SH3GL3	1.877	0.0043	0.0191
SHC1	1.7162	5e-05	0.0004
SHMT2	1.5014	0.0072	0.0293
ST6GAL1	-1.3972	0.0138	0.0489
ST3GAL1	-1.7923	5e-05	0.0004
STIL	1.6148	0.0025	0.0122
SIM2	-2.1501	0.0012	0.0066
SIX1	-2.423	0.0001	0.0008
SKI	-1.6166	0.0002	0.0017
SLC1A1	1.8989	0.0006	0.0039
SLC1A2	-2.1273	5e-05	0.0004
SLC1A6	-2.1706	0.0016	0.0082
SLC2A3	-4.9113	5e-05	0.0004
SLC2A4	-3.8172	5e-05	0.0004
SLC5A1	2.2925	5e-05	0.0004
SMTN	1.3909	0.0124	0.045
SLC5A3	-1.6627	0.0004	0.0023
SLC6A2	-2.1422	0.001	0.0059
SLC6A4	-2.45	5e-05	0.0004
SLC6A9	1.7639	0.0045	0.0198
SLC6A11	2.1324	0.0004	0.0029
SLC7A1	1.5552	0.0014	0.0077
SLC7A2	-2.0389	5e-05	0.0004
SLC8A3	-1.9655	0.005	0.0218
SLC9A1	-2.2353	5e-05	0.0004
SLC9A2	-7.1488	5e-05	0.0004
SLC12A2	-1.5616	0.0071	0.0288
SLC14A1	-3.4072	5e-05	0.0004
SLC15A1	-1.3845	0.0107	0.0401
SLC15A2	-3.5898	5e-05	0.0004
SLC16A1	1.6993	5e-05	0.0004
SLC16A2	-1.657	0.0047	0.0205
SLC20A1	-2.0025	5e-05	0.0004
SLC25A1	-1.8779	5e-05	0.0004
SLCO2A1	-2.5701	5e-05	0.0004
SLC22A3	1.4362	0.0082	0.0323
SLN	-54.9139	5e-05	0.0004
SMARCA2	-1.3919	0.0112	0.0415
SMARCE1	1.5246	0.0007	0.0042
SMPD1	1.552	0.0026	0.0128
SUMO2	1.347	0.014	0.0493
SIGLEC1	1.907	0.0002	0.0014
SNAI1	-4.075	0.0001	0.0008
FSCN1	1.8024	5e-05	0.0004
SNRPB	1.3819	0.008	0.0315
SNRPB2	1.3891	0.0057	0.024
SNRPD1	1.6719	0.0001	0.0008
SNRPD2	1.5071	0.001	0.0054
SNRPD3	1.5743	0.0001	0.0008
SNRPF	2.3641	5e-05	0.0004
SNRPG	1.6312	0.006	0.025
SNRPN	-1.5657	0.0016	0.0082
SNTB1	-2.5985	5e-05	0.0004
SNX2	1.7429	5e-05	0.0004
SOAT1	-20.1303	5e-05	0.0004
SOD2	1.6527	0.0049	0.0213
SOD3	-1.7217	0.0032	0.0152
SOLH	1.6248	0.0028	0.0136
SORD	-3.1072	5e-05	0.0004
SORL1	-2.8013	5e-05	0.0004
SOS1	-1.5511	0.0001	0.0008
SOX4	-1.3733	0.0082	0.0325
SOX5	-1.7939	0.0006	0.0037
SOX9	-4.7976	5e-05	0.0004
SOX10	-2.8943	5e-05	0.0004
SP4	-1.418	0.0125	0.0453
SP100	1.7133	5e-05	0.0004
UAP1	-1.8111	0.0001	0.0008
SPARC	2.6038	0.0045	0.0198
SPP1	-4.3238	5e-05	0.0004
SPRR1A	1.6211	0.0023	0.0114
SPRR1B	3.5965	5e-05	0.0004
SPRR2A	9.226	5e-05	0.0004
SPRR2B	12.135	5e-05	0.0004
SPRR2C	20.1317	5e-05	0.0004
SPRR2D	12.0754	5e-05	0.0004
SPRR2E	6.5206	5e-05	0.0004
SPRR2F	63.6902	5e-05	0.0004
SPRR2G	10.2574	5e-05	0.0004
SPTB	-4.1045	5e-05	0.0004
SQLE	1.7974	5e-05	0.0004
SRD5A1	-4.288	5e-05	0.0004
SRD5A2	-6.0599	0.0006	0.0039
SREBF1	-1.752	5e-05	0.0004
SREBF2	-1.5403	0.0008	0.0044
SRF	-1.6696	0.0001	0.0008
SRP14	1.47	0.0039	0.0177
TRIM21	2.2306	5e-05	0.0004
SSB	1.513	0.0032	0.0152
SSBP1	1.6034	5e-05	0.0004
SSRP1	1.4668	0.001	0.0054
ST5	1.5467	0.0018	0.0095
STAT1	2.6945	5e-05	0.0004
STAT2	1.511	0.0004	0.0026
STAT3	1.6248	0.002	0.0103
STC1	-4.9242	5e-05	0.0004
SULT1E1	1.5071	0.0132	0.0473
STK3	-1.4208	0.0042	0.0186
AURKA	1.8975	5e-05	0.0004
STK10	1.6021	0.0001	0.0008
STK11	1.4598	0.0018	0.0093
STXBP1	-1.7525	0.001	0.0056
SUOX	-4.0889	5e-05	0.0004
SUPT4H1	1.4409	0.0118	0.0434
SURF2	1.6752	0.0008	0.0044
SVIL	-1.6334	0.0024	0.012
VAMP2	-1.545	0.0127	0.0458
SYK	1.9147	5e-05	0.0004
SYN2	-7.9945	5e-05	0.0004
TAC1	-7.4163	0.0012	0.0066
ADAM17	1.4363	0.0018	0.0095
TAGLN	1.4471	0.013	0.0466
TAP1	1.5274	0.0141	0.0497
TAP2	1.5645	0.0012	0.0066
TBX1	-2.1591	0.0038	0.0173
TBX15	-1.9087	5e-05	0.0004
TCEB2	1.4148	0.0129	0.0464
TCF7L2	-1.7798	0.0002	0.0011
TCF12	-1.9442	5e-05	0.0004
TCF19	1.705	0.0004	0.0023
MLX	1.4751	0.0051	0.0219
TCTA	-1.4737	0.0123	0.0448
TDO2	2.252	0.0028	0.0134
PRDX2	-2.4762	5e-05	0.0004
TEAD1	-1.4263	0.0038	0.0173
TMBIM6	-1.6904	0.0034	0.0155
TESK1	-1.6112	0.0091	0.0352
TF	-9.1845	5e-05	0.0004
TFAP2A	-1.5046	0.0016	0.0082
TFAP2B	-1.6949	0.0041	0.0184
TFF3	-9.7507	5e-05	0.0004
TFRC	-2.1198	5e-05	0.0004
TGFA	2.4106	5e-05	0.0004
TGFB2	-1.423	0.0078	0.0312
TGFBR3	-1.6383	0.0001	0.0008
TGIF1	-1.7878	5e-05	0.0004
TGM1	3.7141	5e-05	0.0004
TGM2	-1.8573	0.0118	0.0434
TGM3	6.591	5e-05	0.0004
THBS1	-2.3839	0.0009	0.0051
THBS4	-4.3211	5e-05	0.0004
THRSP	-43.1862	5e-05	0.0004
KLF10	-1.3814	0.0096	0.0367
TIMP3	-2.0624	0.0001	0.0008
TIMP4	-3.6874	5e-05	0.0004
TK1	2.0092	0.0001	0.0008
TKT	-1.831	5e-05	0.0004
TLE1	-2.2532	5e-05	0.0004
TLE2	-2.1323	0.0004	0.0023
TLE3	1.3872	0.0084	0.0331
TLE4	-1.3802	0.0076	0.0303
TLL1	-1.6452	0.0022	0.0107
TLR2	1.4319	0.012	0.0438
TSPAN7	-1.9673	0.0001	0.0008
TSPAN6	-1.9131	5e-05	0.0004
TM7SF2	-1.8609	5e-05	0.0004
TMPO	1.4795	0.0013	0.0071
TMPRSS2	-3.0258	5e-05	0.0004
CLEC3B	1.8232	5e-05	0.0004
TNNC2	-72.7512	5e-05	0.0004
TNFAIP3	-3.0308	5e-05	0.0004
TNNC1	-55.4994	5e-05	0.0004
TNNI1	-10.234	5e-05	0.0004
TNNI2	-29.2811	5e-05	0.0004
TNNT1	-6.6793	5e-05	0.0004
TNNT3	-41.1409	5e-05	0.0004
TOP2A	1.6519	5e-05	0.0004
TPBG	1.771	5e-05	0.0004
TPD52L2	1.401	0.0042	0.019
TPH1	-4.3085	5e-05	0.0004
TPI1	1.449	0.0057	0.024
TPM1	-1.9994	5e-05	0.0004
CRISP2	-3.283	0.0022	0.0107
CCT3	1.4723	0.0018	0.0091
TRPC1	-1.5813	0.0014	0.0073
TRPS1	-1.8653	5e-05	0.0004
TST	-2.0504	0.0066	0.0271
TSTA3	2.1009	5e-05	0.0004
TTC1	1.5828	5e-05	0.0004
DNAJC7	1.6987	0.0004	0.0029
TTC3	-1.4451	0.0057	0.024
TTK	2.2614	5e-05	0.0004
TTR	-3.0186	0.0034	0.0155
TUBA4A	2.1498	5e-05	0.0004
TUBB2A	1.4696	0.0058	0.0245
TXNRD1	1.5572	0.0009	0.0051
TYRP1	1.6292	0.0006	0.0034
UBA52	1.4459	0.0028	0.0136
UBE2B	-1.3855	0.0084	0.0331
UBE2E1	1.45	0.0024	0.0118
UBE2G1	1.3783	0.0072	0.0289
UBE2N	1.3839	0.0058	0.0243
UCHL3	1.8021	5e-05	0.0004
UPK1B	-3.0725	0.0009	0.0051
UCP2	-1.7294	0.0126	0.0454
UCP3	-3.1182	5e-05	0.0004
SLC35A2	-1.8518	0.0002	0.0017
UGCG	2.695	5e-05	0.0004
UGDH	1.3903	0.008	0.0315
UGT8	-3.3823	5e-05	0.0004
UCK2	1.5766	0.0002	0.0017
UNG	-1.6486	0.0002	0.0011
UPP1	5.6938	5e-05	0.0004
UQCRH	1.5047	0.0018	0.0091
USP1	1.4079	0.0045	0.0198
VDR	-1.8113	5e-05	0.0004
VEGFA	-1.7874	5e-05	0.0004
VEGFC	-2.2292	5e-05	0.0004
VIPR1	2.4215	5e-05	0.0004
VRK1	1.4286	0.0058	0.0243
VRK2	1.886	5e-05	0.0004
VSNL1	1.5447	0.0006	0.0034
CORO2A	2.2056	5e-05	0.0004
WEE1	-2.3282	5e-05	0.0004
WNT5A	1.562	0.0003	0.002
WNT11	-1.7766	0.0023	0.0114
XDH	3.2671	5e-05	0.0004
XIST	-2.9475	0.0139	0.0492
XK	1.6711	0.0098	0.0373
XRCC4	1.6413	0.0005	0.0032
SF1	-1.3919	0.0086	0.0334
ZFP36	-4.207	5e-05	0.0004
CNBP	1.5045	0.014	0.0493
ZNF10	-2.0756	5e-05	0.0004
ZNF14	-1.614	0.0032	0.015
ZNF28	-1.4381	0.0056	0.0237
ZNF43	-4.5517	5e-05	0.0004
ZNF90	-2.0444	0.001	0.0056
ZNF91	-4.9592	5e-05	0.0004
ZNF135	-2.9584	0.0002	0.0011
ZNF138	-1.8054	5e-05	0.0004
ZBTB16	-1.8972	0.0003	0.002
TRIM25	2.3083	5e-05	0.0004
ZNF154	-2.6633	5e-05	0.0004
ZNF189	-1.5988	0.0004	0.0026
ZNF192	-1.5007	0.0014	0.0077
ZNF204P	-1.7351	0.0004	0.0029
ZNF208	-3.7469	5e-05	0.0004
ZNF214	-1.8609	0.0046	0.02
ZNF229	-2.1361	0.0003	0.002
SLC30A1	-1.4968	0.0013	0.0071
LRP8	1.578	0.0058	0.0241
BTG2	-3.4839	5e-05	0.0004
ALMS1	-1.3659	0.0112	0.0415
MALL	1.8547	0.0034	0.0155
CXCR4	-1.6282	0.0006	0.0034
IFRD2	1.4884	0.0107	0.0401
MAPKAPK3	1.9935	5e-05	0.0004
MANF	1.6221	5e-05	0.0004
SLBP	1.3597	0.0105	0.0395
DEK	1.6597	0.0004	0.0026
PRRC2A	-1.576	0.0004	0.0029
PLA2G7	-3.2939	5e-05	0.0004
STL	-1.7296	0.0091	0.0352
FZD3	-2.0598	5e-05	0.0004
SHFM1	1.8293	5e-05	0.0004
TFPI2	-1.9748	0.004	0.018
UBXN8	1.6492	0.0021	0.0105
KAT6A	-1.3859	0.0076	0.0306
PSCA	-3.3459	0.0132	0.0472
NR4A3	-11.8589	5e-05	0.0004
NUP214	-1.4206	0.0054	0.023
CUBN	-1.8735	0.0004	0.0026
CSRP3	-164.301	5e-05	0.0004
PDHX	-1.6842	0.0001	0.0008
FOSL1	-5.3703	5e-05	0.0004
MFAP5	2.7241	5e-05	0.0004
SSPN	-2.4686	5e-05	0.0004
MLL2	-1.7226	5e-05	0.0004
YEATS4	1.4106	0.0085	0.0333
CDK2AP1	1.3625	0.0142	0.05
DPF3	-2.5969	0.0006	0.0037
GPR68	3.1826	5e-05	0.0004
AP3B2	-4.0014	0.0014	0.0073
PAR5	-1.887	5e-05	0.0004
GAN	-2.3512	5e-05	0.0004
AKAP1	-1.6728	5e-05	0.0004
ZNF239	-2.1076	0.0019	0.0097
CLPP	1.4208	0.0114	0.0421
NRIP1	1.4489	0.0056	0.0237
C21orf33	-1.994	5e-05	0.0004
DGCR6	-1.8971	0.002	0.0103
USP11	-1.6552	0.0008	0.0044
ARID1A	-1.8643	5e-05	0.0004
TRRAP	-1.4133	0.0042	0.0186
ACOX2	-8.3908	5e-05	0.0004
CDC7	1.4798	0.0064	0.0262
CDC45	2.1948	0.0001	0.0008
FZD4	-1.9032	5e-05	0.0004
FZD7	-2.0612	5e-05	0.0004
FZD8	-2.1025	0.0006	0.0034
HIST1H2AI	2.2133	5e-05	0.0004
HIST1H2AK	1.7215	0.013	0.0466
HIST1H2AJ	2.47	5e-05	0.0004
HIST1H2AL	2.3416	5e-05	0.0004
HIST1H2AC	1.8722	5e-05	0.0004
HIST1H2AB	3.8286	5e-05	0.0004
HIST1H2AM	2.2523	5e-05	0.0004
HIST2H2AC	1.7254	5e-05	0.0004
HIST1H2BG	1.5819	0.001	0.0059
HIST1H2BL	1.8738	0.0003	0.002
HIST1H2BM	1.6776	0.0051	0.0219
HIST1H2BF	1.8867	5e-05	0.0004
HIST1H2BE	1.7904	0.0004	0.0029
HIST1H2BH	2.3195	5e-05	0.0004
HIST1H2BI	2.4986	5e-05	0.0004
HIST1H2BO	2.0039	5e-05	0.0004
HIST1H3A	2.6432	5e-05	0.0004
HIST1H3D	2.3193	0.0002	0.0017
HIST1H3C	2.7992	5e-05	0.0004
HIST1H3E	2.2437	0.0032	0.015
HIST1H3I	2.992	5e-05	0.0004
HIST1H3G	2.8048	5e-05	0.0004
HIST1H3J	2.7779	0.0018	0.0095
HIST1H3H	2.2565	0.0001	0.0008
HIST1H3B	2.188	5e-05	0.0004
HIST1H4D	2.4432	5e-05	0.0004
HIST1H4F	2.587	5e-05	0.0004
HIST1H4C	2.8298	5e-05	0.0004
HIST1H4H	1.8157	5e-05	0.0004
HIST1H4B	2.0289	5e-05	0.0004
HIST1H4E	1.6692	0.0001	0.0008
HIST1H4L	2.1672	5e-05	0.0004
SLC25A11	-1.4988	0.0025	0.0122
TAGLN2	1.5248	0.0005	0.0032
BCAR3	-2.2218	5e-05	0.0004
BBOX1	1.4379	0.0034	0.0159
LTBP4	-2.5168	5e-05	0.0004
RECK	-1.4558	0.0039	0.0177
NCK2	1.4063	0.0058	0.0243
GNPAT	-3.1839	5e-05	0.0004
DYRK3	-2.0303	0.0001	0.0008
CUL1	1.3608	0.0092	0.0353
SORBS2	-1.9523	5e-05	0.0004
SEMA7A	1.6137	0.0038	0.0173
CILP	-1.8477	5e-05	0.0004
PPFIA4	-2.0264	0.0016	0.0086
PPFIA2	-1.6215	0.0092	0.0353
PIK3R3	-2.7585	5e-05	0.0004
PEX3	-1.652	0.0002	0.0011
ENC1	-2.8987	5e-05	0.0004
IFITM1	1.5253	0.0007	0.0042
HAT1	1.3824	0.0065	0.0268
DGKD	-2.4527	5e-05	0.0004
DDO	-11.3153	5e-05	0.0004
CYP4F2	-5.4426	5e-05	0.0004
CPZ	2.1434	5e-05	0.0004
BCAS1	-2.2625	0.0003	0.002
BARX2	-2.648	5e-05	0.0004
AGPS	1.4127	0.0026	0.0128
APOL1	2.9483	5e-05	0.0004
PIR	-1.7776	0.0004	0.0026
BLZF1	1.8194	5e-05	0.0004
BHLHE40	-1.6555	0.0002	0.0011
CDC14A	-1.6096	0.0004	0.0029
TCAP	-389.803	0.0021	0.0105
DEGS1	1.6239	0.0003	0.002
DENR	1.6881	5e-05	0.0004
THOC5	1.4206	0.0044	0.0193
YARS	1.5759	0.0016	0.0084
PDXK	-1.6784	5e-05	0.0004
PDLIM4	-2.283	5e-05	0.0004
LY6D	3.1331	5e-05	0.0004
TNFSF11	-2.7721	0.0006	0.0037
RGS20	4.4346	5e-05	0.0004
FAM193A	-1.5847	0.001	0.0054
PLA2G4C	-1.6372	0.0058	0.0241
RUVBL1	1.4584	0.0018	0.0095
RDH16	2.247	5e-05	0.0004
PDE8B	-1.7995	0.0004	0.0029
PSMG1	1.5778	0.0005	0.0032
DNAH17	-6.494	5e-05	0.0004
UNC5C	-4.6348	5e-05	0.0004
RNASET2	-1.3601	0.014	0.0496
OASL	14.9192	5e-05	0.0004
KCNK5	-1.4939	0.0077	0.0308
ABCB11	-3.0532	5e-05	0.0004
DYNLL1	2.0748	5e-05	0.0004
IRS2	-3.1848	5e-05	0.0004
SLC4A4	-1.9747	0.0031	0.0146
BECN1	1.4572	0.0018	0.0091
PEA15	1.4407	0.0018	0.0091
SRSF9	1.7372	0.001	0.0059
MARCO	2.9455	5e-05	0.0004
KRT38	-11.0548	5e-05	0.0004
KRT36	-7.216	0.0006	0.0037
GALNT4	-1.5869	0.0071	0.0288
SERPINB7	7.8462	5e-05	0.0004
ABCC3	-2.4083	5e-05	0.0004
SNX3	1.5367	0.0006	0.0039
GBF1	-1.3572	0.0124	0.0449
MYOM1	-8.4456	5e-05	0.0004
TNFSF10	2.4517	5e-05	0.0004
ADAM23	2.1693	5e-05	0.0004
ADAM9	1.772	5e-05	0.0004
RAB11A	1.5997	0.0035	0.0161
RIPK2	-1.5506	0.0017	0.0088
MATN4	3.0797	0.0036	0.0165
TNFRSF10C	-2.3266	0.006	0.0248
TNFRSF10B	-1.4464	0.0105	0.0395
PEX11A	-4.8848	5e-05	0.0004
TRIM24	-1.3787	0.0103	0.0389
IL18RAP	2.1085	0.0018	0.0093
DPM1	1.4636	0.001	0.0059
SOCS2	-2.0826	5e-05	0.0004
GGH	4.4475	5e-05	0.0004
WISP2	2.2921	5e-05	0.0004
HDAC3	1.4444	0.0012	0.0063
PROM1	-3.0329	0.0002	0.0017
KSR1	-1.9856	0.0002	0.0011
TSC22D1	-1.9036	5e-05	0.0004
CDK5R1	3.1815	5e-05	0.0004
ALDH1A2	-2.1541	5e-05	0.0004
FCGBP	-2.5263	5e-05	0.0004
APLN	3.5568	5e-05	0.0004
PER3	-1.5616	0.0002	0.0011
PER2	-1.9272	5e-05	0.0004
SYNJ1	-1.5201	0.0032	0.0152
ST3GAL5	-1.6613	0.0008	0.0047
IER3	-3.3533	5e-05	0.0004
SYNJ2	-1.3896	0.0112	0.0414
CDC123	1.6179	0.0012	0.0066
VNN1	1.8442	0.0002	0.0011
SQSTM1	-1.5177	0.003	0.0142
NAE1	1.5126	0.0006	0.0034
EIF2S2	1.4433	0.0018	0.0091
TIMELESS	1.6976	0.0006	0.0037
MBD2	1.6636	0.0003	0.002
KYNU	7.227	5e-05	0.0004
HIST1H3F	2.1511	0.0007	0.0042
HIST1H2AG	2.2481	5e-05	0.0004
HIST1H2BJ	2.4765	5e-05	0.0004
USP13	-1.9881	5e-05	0.0004
RPS6KA4	2.5422	5e-05	0.0004
STBD1	-1.692	0.006	0.0251
SELENBP1	-2.1666	5e-05	0.0004
KALRN	-1.8993	0.0001	0.0008
CDKL2	-28.6766	5e-05	0.0004
F2RL3	-2.4674	0.0006	0.0034
SOCS3	-4.442	5e-05	0.0004
CLIC3	1.8951	0.0024	0.0118
CH25H	-2.7397	5e-05	0.0004
HIP1R	1.4502	0.0032	0.0148
SEMA5A	-2.3984	5e-05	0.0004
GPRC5A	-11.9762	5e-05	0.0004
PRC1	1.9415	5e-05	0.0004
SLC7A7	1.6666	0.0108	0.0404
SLC13A2	-5.6545	5e-05	0.0004
MAP3K6	1.4075	0.0084	0.0331
SYT7	-4.3142	5e-05	0.0004
CLDN8	-2.5672	5e-05	0.0004
CLDN1	-3.0095	5e-05	0.0004
TMSB4Y	1.9548	0.0024	0.0116
SART1	1.372	0.0133	0.0475
DNAJA3	-1.4821	0.0018	0.0095
TBX18	-1.6874	0.0002	0.0014
NMI	2.2444	5e-05	0.0004
LATS1	-1.5495	0.0004	0.0023
INA	2.4439	0.0005	0.0032
KRT75	-2.3385	5e-05	0.0004
SLC16A6	1.5656	0.0017	0.0088
SLC16A3	-2.4031	5e-05	0.0004
PDLIM1	-1.4523	0.0052	0.0221
SMC3	1.4018	0.0059	0.0246
CCNB2	2.2369	5e-05	0.0004
CBFA2T2	-1.6492	0.0004	0.0029
PDCD5	1.3882	0.008	0.0317
CTDP1	1.496	0.003	0.0142
EXO1	1.884	5e-05	0.0004
PCSK7	1.5568	0.0004	0.0026
TMSB10	1.7475	0.0051	0.0219
LPAR2	-2.0711	0.0008	0.0044
MYOM2	-4.8437	5e-05	0.0004
REPS2	-1.6383	0.002	0.0099
SLC16A7	-2.3405	5e-05	0.0004
AURKB	2.3986	5e-05	0.0004
MTA2	1.4354	0.002	0.0103
LRAT	-3.1835	0.0005	0.0032
PTTG1	2.3507	5e-05	0.0004
PNMA1	-1.5206	0.005	0.0216
GCNT3	-28.9061	5e-05	0.0004
UBE2L6	2.3646	5e-05	0.0004
DHRS3	-1.6078	0.0002	0.0011
NUMBL	-1.7223	0.0055	0.0233
CACNA2D2	-4.0671	5e-05	0.0004
AIMP1	1.488	0.005	0.0216
MFHAS1	1.56	0.0004	0.0026
ITGB1BP1	1.7372	5e-05	0.0004
WDR46	1.5034	0.0011	0.0061
MED14	-1.3356	0.0142	0.0498
GPR56	-1.4157	0.0072	0.0293
ATP6V1F	1.6106	0.0002	0.0014
SOCS6	-1.3351	0.0115	0.0424
TRIP13	1.7779	0.0018	0.0093
CD163	2.2216	5e-05	0.0004
B4GALT5	-2.1869	5e-05	0.0004
LHX2	-3.0631	0.0002	0.0014
PPIG	1.4875	0.0014	0.0073
SLC9A3R1	-1.5356	0.0037	0.0169
NRXN3	-3.0644	5e-05	0.0004
ADIPOQ	-1.5454	0.0036	0.0167
COX5A	-1.5125	0.0052	0.0221
NRXN1	-2.6766	5e-05	0.0004
HS6ST1	1.4635	0.0024	0.0118
TMPRSS11D	6.3511	5e-05	0.0004
PEX16	-1.6265	0.0032	0.015
ARHGAP29	1.4845	0.0012	0.0066
FAM189A2	-3.1894	5e-05	0.0004
TJP2	1.4194	0.0054	0.0228
FADS2	-135.251	5e-05	0.0004
DDX23	1.3501	0.0103	0.0389
CYP7B1	1.6962	5e-05	0.0004
ZNF264	-1.4177	0.0023	0.0114
KCNK6	2.3163	5e-05	0.0004
CDYL	1.4664	0.0016	0.0084
ABCG2	-1.6553	0.0042	0.019
MED17	-1.4013	0.0095	0.0364
GSTO1	1.693	0.0001	0.0008
AIM2	5.501	5e-05	0.0004
MAP4K4	1.6712	5e-05	0.0004
EIF2AK3	-1.8419	5e-05	0.0004
ITM2A	-1.8687	5e-05	0.0004
GGPS1	-1.6944	5e-05	0.0004
FHL5	1.839	0.0003	0.002
RASAL2	-1.3656	0.0088	0.0342
SH3BP5	-1.7044	0.0002	0.0014
EIF4E2	2.0195	5e-05	0.0004
MAPK8IP1	-1.9033	0.01	0.0378
KIF23	2.0297	5e-05	0.0004
AKAP5	-3.9283	5e-05	0.0004
MYOT	-28.0183	5e-05	0.0004
RPH3AL	-2.5186	0.0002	0.0011
ADAMTS4	-5.8576	5e-05	0.0004
ADAMTS2	2.8428	5e-05	0.0004
ADAMTS1	-3.5559	5e-05	0.0004
SPTLC2	2.4982	5e-05	0.0004
GDF15	-5.6537	0.011	0.041
ZNF254	-2.6456	5e-05	0.0004
GMFG	1.7229	0.0002	0.0017
PTGES	1.857	5e-05	0.0004
TP53I3	1.5783	0.0082	0.0322
RAB3D	1.8069	5e-05	0.0004
ATP6V1G1	1.678	5e-05	0.0004
SPAG7	1.3889	0.0104	0.0394
SEC22B	-1.3624	0.0092	0.0353
H2AFY	1.8623	5e-05	0.0004
C14orf2	1.4045	0.005	0.0214
MINPP1	1.4283	0.0048	0.0207
H6PD	-1.4187	0.0027	0.013
PREPL	-1.5845	0.0001	0.0008
KIF20B	1.6763	5e-05	0.0004
CREB5	-2.5651	5e-05	0.0004
AKAP12	-1.5753	0.0014	0.0073
IER2	-1.81	5e-05	0.0004
PDIA4	1.3559	0.0093	0.0358
RIN1	1.6513	0.0094	0.036
GDA	4.0075	5e-05	0.0004
RNF7	1.5744	0.0003	0.002
TRAF4	-1.5267	0.01	0.0379
ABCG1	1.5398	0.0006	0.0034
SNCAIP	-1.5432	0.0087	0.0339
CLCA2	1.7736	0.0038	0.0171
ISG15	10.5137	5e-05	0.0004
FEZ2	1.3928	0.0054	0.0228
ZNF592	-1.4155	0.0088	0.0342
IKBKE	1.5963	0.0049	0.0213
MORF4L2	1.3731	0.0128	0.0462
PLCH2	-2.2403	5e-05	0.0004
TTLL4	-3.7607	5e-05	0.0004
PDE4DIP	-2.2496	0.0138	0.0491
SDC3	-1.5388	0.0038	0.0171
KIAA0040	-1.662	0.0001	0.0008
TTI1	-1.5291	0.0021	0.0105
N4BP1	1.4808	0.0006	0.0034
BZW1	1.5615	0.0015	0.008
RAPGEF2	-1.4491	0.0024	0.0118
EMC2	1.3549	0.0119	0.0435
RIMS2	-3.2558	5e-05	0.0004
HERPUD1	-1.7282	5e-05	0.0004
CCDC144A	-1.8975	0.0054	0.023
SECISBP2L	-1.8665	5e-05	0.0004
KIAA0408	-2.7695	5e-05	0.0004
GPRASP1	-1.8538	0.005	0.0216
CLSTN3	-2.8877	5e-05	0.0004
PROSAPIP1	-1.8659	0.005	0.0214
KIAA0513	-1.5099	0.0012	0.0063
KIAA0101	2.0388	0.0001	0.0008
EIF4A3	1.7082	5e-05	0.0004
KIAA0232	-1.5407	0.0004	0.0026
RIMS3	1.5593	0.0028	0.0132
DHX38	1.4399	0.0048	0.0209
DLGAP5	2.4896	5e-05	0.0004
SERTAD2	-1.5154	0.0003	0.002
PHYHIP	-3.0034	5e-05	0.0004
SCRN1	1.4035	0.0056	0.0235
ARHGAP11A	2.0571	5e-05	0.0004
ARHGEF17	-1.8594	0.0002	0.0011
DNAJC6	-2.1834	0.0002	0.0011
TRIM14	1.7157	0.0134	0.0479
MELK	2.2289	5e-05	0.0004
GINS1	1.6882	0.0006	0.0037
HEPH	-1.5896	0.0008	0.0044
MFAP3L	-1.7774	5e-05	0.0004
CEP170	-1.3734	0.0093	0.0358
TRIL	-1.4864	0.0056	0.0235
TBC1D4	-1.4902	0.0007	0.0042
SMG7	-1.5088	0.0016	0.0086
SV2B	-1.7436	0.0004	0.0029
SLC35E2	-1.559	0.0088	0.0342
AP5Z1	1.5863	0.0066	0.0272
ATP2C2	1.5804	0.0004	0.0023
ARNT2	-2.3314	5e-05	0.0004
SEC16A	-1.6057	5e-05	0.0004
KBTBD11	-1.5691	0.0024	0.012
KIF14	1.7994	5e-05	0.0004
HELZ	-1.4503	0.0016	0.0082
KIAA0020	1.4882	0.001	0.0054
XYLB	-3.0201	5e-05	0.0004
GFPT2	-1.4613	0.0118	0.0433
WDR1	1.3697	0.014	0.0494
AMMECR1	1.9115	5e-05	0.0004
MVP	1.5112	0.0044	0.0193
SLC23A2	2.4835	5e-05	0.0004
MED12	-1.4952	0.0014	0.0075
NR1D2	1.6368	0.0126	0.0457
CLEC2B	2.7549	5e-05	0.0004
RBX1	1.4283	0.0089	0.0345
DOPEY2	-2.9326	5e-05	0.0004
FGFBP1	1.6904	0.0004	0.0023
PPP4R1	1.9157	5e-05	0.0004
MED6	1.6538	5e-05	0.0004
PDCD6	1.4351	0.004	0.018
BCL2L10	2.1095	0.0094	0.0359
BCL2L11	-1.7757	0.0012	0.0063
GNE	-1.5334	0.002	0.0103
TROAP	2.2372	0.0026	0.0126
CHAF1A	1.4544	0.0072	0.0291
MAMLD1	-2.5713	0.0001	0.0008
RANBP9	1.3899	0.006	0.0248
DNAJB6	1.7255	5e-05	0.0004
ABCF2	1.3928	0.0068	0.0278
NR1H3	-3.1652	5e-05	0.0004
ATP9A	-1.6646	5e-05	0.0004
GPC6	-2.7247	5e-05	0.0004
EDIL3	-1.9171	5e-05	0.0004
UST	-1.4988	0.0024	0.0116
ARPC5	1.4828	0.0014	0.0077
ARPC4	1.4566	0.0124	0.045
ARPC3	1.6439	5e-05	0.0004
ACTR3	1.5909	0.0029	0.0138
TSPAN5	1.4173	0.0045	0.0198
TSPAN1	-7.0837	5e-05	0.0004
PPIF	1.6305	5e-05	0.0004
TRIM10	2.4944	0.0001	0.0008
ARPC2	1.7352	5e-05	0.0004
SGK2	-23.554	5e-05	0.0004
KIF20A	2.2221	0.0102	0.0384
ARL4C	-1.4161	0.0029	0.0138
RASGRP1	1.8172	5e-05	0.0004
TOB1	-2.0955	5e-05	0.0004
FAM13A	-1.8285	5e-05	0.0004
GPR64	-4.7986	5e-05	0.0004
MBNL2	-1.5047	0.002	0.0103
ABI2	-1.6681	0.0001	0.0008
AASS	2.2675	5e-05	0.0004
PDZK1IP1	3.0302	5e-05	0.0004
LPCAT3	-2.3282	5e-05	0.0004
SLC25A13	1.5641	0.0004	0.0023
RCL1	-1.4096	0.0126	0.0454
SORBS3	-1.7318	0.0012	0.0063
TENM1	-1.6559	0.0008	0.0044
ALYREF	1.5171	0.0006	0.0039
TXNDC9	1.7022	5e-05	0.0004
PRMT3	1.6559	5e-05	0.0004
MPHOSPH10	1.3872	0.0045	0.0198
MPHOSPH6	2.9186	5e-05	0.0004
DHRS2	-67.9876	5e-05	0.0004
MPZL2	2.3119	5e-05	0.0004
DDX39A	1.6717	0.0001	0.0008
PSMD14	1.4095	0.0042	0.0186
TRIB1	-2.7712	5e-05	0.0004
RCAN2	-1.8105	5e-05	0.0004
LRRC17	-1.9141	0.0002	0.0017
GPHN	-1.7	5e-05	0.0004
SPRY1	-1.6848	5e-05	0.0004
SPRY2	-2.1789	5e-05	0.0004
ZMPSTE24	1.3589	0.011	0.041
BET1	-1.4899	0.0024	0.0116
CWC27	1.6388	0.0003	0.002
SAP18	1.5199	0.0014	0.0075
DNAJA2	1.3471	0.014	0.0493
MAEA	1.3602	0.0126	0.0454
KATNB1	1.7223	5e-05	0.0004
RTN3	-1.7288	5e-05	0.0004
B3GALT5	-5.2817	5e-05	0.0004
TNIP1	1.5189	0.001	0.0054
LAMC3	-1.9515	0.0002	0.0014
AKR1A1	-1.5917	0.0002	0.0011
TRDN	-32.1913	5e-05	0.0004
TRIM22	2.1077	5e-05	0.0004
ABCA7	-1.5563	0.0102	0.0384
ABCA8	-2.1538	5e-05	0.0004
NPM3	1.5325	0.004	0.018
KLF2	-3.849	5e-05	0.0004
CITED2	1.4033	0.005	0.0214
SEMA3A	-1.5142	0.0042	0.0187
IRF9	2.0578	5e-05	0.0004
TUBB3	2.5421	5e-05	0.0004
DLC1	-1.7139	5e-05	0.0004
ATP8A1	-2.3113	5e-05	0.0004
NDC80	2.2979	5e-05	0.0004
WFDC2	-41.5651	0.0004	0.0023
BASP1	1.6157	0.0005	0.0032
IFITM3	1.6514	0.0002	0.0017
PGRMC2	-1.3855	0.0062	0.0257
LYPLA1	1.5575	0.0004	0.0029
EMG1	1.5223	0.0044	0.0196
IFI30	1.7739	5e-05	0.0004
OLFM1	2.3224	5e-05	0.0004
FAM3C	-1.8213	5e-05	0.0004
ACAA2	-5.5493	5e-05	0.0004
ECI2	-1.8724	5e-05	0.0004
MERTK	-3.8333	5e-05	0.0004
FST	-2.928	5e-05	0.0004
PFDN6	1.6398	0.0004	0.0023
ATP5H	1.3585	0.0123	0.0448
SLC25A17	-2.1357	5e-05	0.0004
CAP2	-2.6202	5e-05	0.0004
CAP1	1.5446	0.0008	0.0044
SEMA6C	-3.1839	5e-05	0.0004
FBLN5	-1.5088	0.002	0.0103
CHERP	-2.0203	0.0014	0.0075
NOP56	1.5265	0.0003	0.002
RNASEH2A	1.6115	0.0055	0.0233
GLRX3	1.8668	5e-05	0.0004
PROCR	1.9737	5e-05	0.0004
PRDX4	1.7321	5e-05	0.0004
AGR2	-17.8989	5e-05	0.0004
AGPAT1	-7.4803	5e-05	0.0004
SLC19A2	-1.4787	0.0017	0.0088
IFI44	7.9167	5e-05	0.0004
OLFM4	-4.5021	5e-05	0.0004
CCT7	1.4569	0.0017	0.0088
CCT2	1.4941	0.0023	0.0114
TACC2	-1.7129	0.0003	0.002
SORBS1	-1.3816	0.0118	0.0433
DRAP1	1.5513	0.0002	0.0011
SMC2	1.4093	0.0045	0.0198
AHSA1	1.3568	0.0084	0.0331
USP16	1.4305	0.0031	0.0146
ST6GALNAC2	-1.4851	0.0025	0.0122
PDLIM5	-1.5487	0.013	0.0465
SPAG5	1.4668	0.0064	0.0264
ARID3B	-2.0521	0.0016	0.0084
POLR3G	2.8857	5e-05	0.0004
TRIM16	1.4953	0.0012	0.0066
POSTN	1.7062	0.0046	0.0202
RAD51AP1	2.1002	5e-05	0.0004
RGS14	1.5966	0.0112	0.0415
YKT6	1.5198	0.0006	0.0037
PMVK	-2.5303	5e-05	0.0004
FARS2	1.3836	0.013	0.0468
EBP	-2.1732	5e-05	0.0004
CLDN16	-3.5391	5e-05	0.0004
CORIN	1.5256	0.0049	0.0213
POLQ	1.6786	0.0004	0.0026
SLC12A7	-2.0019	5e-05	0.0004
NFAT5	-1.6778	0.0002	0.0014
NUDC	1.3851	0.0106	0.0397
[truncated: 2,326 more rows]

## Sheet: PPvPT
PP vs PT, coding DE genes only
Symbol	Fold Change	P-Value	Q_value
SERPINA3	-2.0874	5e-05	0.0009
ACACB	1.7283	5e-05	0.0009
ACADSB	1.5638	5e-05	0.0009
ADH1B	2.1151	5e-05	0.0009
ADRB2	1.8319	5e-05	0.0009
ALAS1	-1.6794	5e-05	0.0009
ALDH1A3	-2.2311	5e-05	0.0009
ABCD2	2.0574	5e-05	0.0009
ALDOC	1.5513	5e-05	0.0009
ALOX12B	-1.9506	5e-05	0.0009
AMPD3	-1.7069	5e-05	0.0009
ANXA1	-2.32	5e-05	0.0009
ANXA3	-1.6598	5e-05	0.0009
BIRC5	-1.7546	5e-05	0.0009
APOD	1.5227	5e-05	0.0009
APOE	1.6229	5e-05	0.0009
AQP7	2.6624	5e-05	0.0009
AR	1.7024	5e-05	0.0009
ARG1	-1.6745	5e-05	0.0009
RND3	-1.6026	5e-05	0.0009
ATP1A2	1.9621	5e-05	0.0009
ATP12A	-2.3218	5e-05	0.0009
ATP1B1	-1.7492	5e-05	0.0009
BCL2A1	-2.2935	5e-05	0.0009
BDH1	-1.5694	5e-05	0.0009
PRDM1	-1.5885	5e-05	0.0009
BNC1	-1.7309	5e-05	0.0009
BMP2	-1.7174	5e-05	0.0009
BTC	2.7494	5e-05	0.0009
BUB1	-1.7944	5e-05	0.0009
CA6	2.2361	5e-05	0.0009
CALML3	-1.5713	5e-05	0.0009
CASP4	-1.446	5e-05	0.0009
CASP5	-3.2177	5e-05	0.0009
CASP7	-1.4791	5e-05	0.0009
CCNB1	-2.1368	5e-05	0.0009
CCNE1	-1.9381	5e-05	0.0009
CCT6A	-1.5103	5e-05	0.0009
CD1A	1.7384	5e-05	0.0009
CD1C	1.646	5e-05	0.0009
CD1E	1.7279	5e-05	0.0009
CD34	1.538	5e-05	0.0009
CDK1	-1.7491	5e-05	0.0009
CDC6	-1.6942	5e-05	0.0009
CDC20	-2.056	5e-05	0.0009
CDC25A	-2.1245	5e-05	0.0009
CDC25B	-1.5952	5e-05	0.0009
CDH3	-2.3905	5e-05	0.0009
CDKN1A	-2.0751	5e-05	0.0009
CDO1	1.8869	5e-05	0.0009
CDSN	-1.8503	5e-05	0.0009
CENPE	-1.7067	5e-05	0.0009
CENPF	-1.5401	5e-05	0.0009
CHEK1	-1.5811	5e-05	0.0009
CHI3L2	-1.6871	5e-05	0.0009
CKS2	-1.641	5e-05	0.0009
LTB4R	-1.6396	5e-05	0.0009
COL11A1	2.133	5e-05	0.0009
COL16A1	1.4498	5e-05	0.0009
CRABP2	-1.8754	5e-05	0.0009
CRAT	1.9439	5e-05	0.0009
CRY2	1.6278	5e-05	0.0009
CRYAB	1.6832	5e-05	0.0009
CST6	1.6702	5e-05	0.0009
CSTA	-1.8644	5e-05	0.0009
CSTB	-2.6533	5e-05	0.0009
CTPS1	-1.804	5e-05	0.0009
CTSH	1.526	5e-05	0.0009
CTSL1	-2.2411	5e-05	0.0009
CYP2J2	2.2649	5e-05	0.0009
CYP24A1	-3.1903	5e-05	0.0009
CYP51A1	-1.5412	5e-05	0.0009
DBC1	-3.0342	5e-05	0.0009
DEFB4A	-3.5054	5e-05	0.0009
DKC1	-1.5591	5e-05	0.0009
DLG2	1.7238	5e-05	0.0009
DSC2	-3.2765	5e-05	0.0009
DSG3	-2.4131	5e-05	0.0009
TSC22D3	1.7186	5e-05	0.0009
HBEGF	-2.4085	5e-05	0.0009
ECT2	-1.5187	5e-05	0.0009
EDN3	2.1964	5e-05	0.0009
EIF2S1	-1.3904	5e-05	0.0009
EPHA2	-1.8864	5e-05	0.0009
EIF5A	-1.6688	5e-05	0.0009
SERPINB1	-2.8259	5e-05	0.0009
ELF3	-1.9966	5e-05	0.0009
ELN	1.5175	5e-05	0.0009
EPHB6	1.4324	5e-05	0.0009
ESRRG	2.0904	5e-05	0.0009
F3	1.5534	5e-05	0.0009
F10	1.7233	5e-05	0.0009
FABP4	2.7106	5e-05	0.0009
FABP7	2.1124	5e-05	0.0009
FCER1A	1.9267	5e-05	0.0009
FCN1	-2.1765	5e-05	0.0009
FHL1	1.5163	5e-05	0.0009
FMO2	1.6472	5e-05	0.0009
FMO5	2.0006	5e-05	0.0009
FPR1	-2.9073	5e-05	0.0009
FRZB	1.8179	5e-05	0.0009
FUT2	-1.7975	5e-05	0.0009
FUT3	-2.0817	5e-05	0.0009
GABRP	1.7941	5e-05	0.0009
GART	-1.5369	5e-05	0.0009
GFRA1	1.4707	5e-05	0.0009
GJB2	-3.5568	5e-05	0.0009
GK	-2.0442	5e-05	0.0009
GLDC	2.9109	5e-05	0.0009
GM2A	-1.8913	5e-05	0.0009
GNA15	-1.964	5e-05	0.0009
GOT2	-1.5456	5e-05	0.0009
SFN	-1.8421	5e-05	0.0009
GPD1	3.2367	5e-05	0.0009
GRB14	2.0877	5e-05	0.0009
GRIA4	2.1122	5e-05	0.0009
GRIN2A	2.4214	5e-05	0.0009
CXCL1	-4.9454	5e-05	0.0009
CXCL2	-2.3588	5e-05	0.0009
GSTA3	2.5432	5e-05	0.0009
GSTP1	-1.4955	5e-05	0.0009
HIST1H1B	-1.4937	5e-05	0.0009
HIST1H1A	-1.6439	5e-05	0.0009
HAS2	-1.5694	5e-05	0.0009
HAS3	-2.4392	5e-05	0.0009
HBB	-2.87	5e-05	0.0009
HELLS	-1.4804	5e-05	0.0009
HIF1A	-1.7987	5e-05	0.0009
HK2	-1.9583	5e-05	0.0009
HLA-DQB2	1.7652	5e-05	0.0009
HMGB3	-1.5288	5e-05	0.0009
HMGCS1	-1.886	5e-05	0.0009
HMGCS2	2.3063	5e-05	0.0009
HMMR	-1.5567	5e-05	0.0009
HMOX1	-1.5236	5e-05	0.0009
HRH2	-2.4499	5e-05	0.0009
HSD3B1	3.3837	5e-05	0.0009
HSD11B1	2.2216	5e-05	0.0009
HSPA4	-1.4318	5e-05	0.0009
HSPA5	-1.49	5e-05	0.0009
HTR7	-1.9142	5e-05	0.0009
ID1	-1.7488	5e-05	0.0009
ID4	1.5089	5e-05	0.0009
IDH3A	-1.7596	5e-05	0.0009
IFNGR1	-1.4847	5e-05	0.0009
IL1A	-2.4663	5e-05	0.0009
IL1B	-5.3675	5e-05	0.0009
IL1RN	-2.0834	5e-05	0.0009
IL4R	-1.6891	5e-05	0.0009
IL6	-5.3958	5e-05	0.0009
IL8	-11.4565	5e-05	0.0009
CXCR2	-1.7309	5e-05	0.0009
IL13RA1	-1.4175	5e-05	0.0009
IRAK2	-1.8099	5e-05	0.0009
IRF7	-1.8178	5e-05	0.0009
EIF6	-1.5332	5e-05	0.0009
IVL	-2.362	5e-05	0.0009
JUNB	-1.4722	5e-05	0.0009
CD82	-1.6259	5e-05	0.0009
KCNJ15	-1.9991	5e-05	0.0009
KCNK1	-1.5509	5e-05	0.0009
KIF11	-1.4823	5e-05	0.0009
KPNA2	-1.7862	5e-05	0.0009
KRT7	1.9091	5e-05	0.0009
KRT15	2.4939	5e-05	0.0009
KRT19	1.797	5e-05	0.0009
LAD1	-1.4112	5e-05	0.0009
LAIR2	-2.612	5e-05	0.0009
LCN2	-2.2	5e-05	0.0009
LDLR	-1.9322	5e-05	0.0009
LEP	3.1236	5e-05	0.0009
LIFR	1.5072	5e-05	0.0009
LMNB1	-1.6619	5e-05	0.0009
LPL	2.5064	5e-05	0.0009
LRP4	1.6916	5e-05	0.0009
LSAMP	1.5384	5e-05	0.0009
LTF	-2.637	5e-05	0.0009
LYN	-1.4517	5e-05	0.0009
MXD1	-1.7867	5e-05	0.0009
MAD2L1	-1.6431	5e-05	0.0009
ME1	-1.6146	5e-05	0.0009
MEOX2	1.5713	5e-05	0.0009
SCGB2A1	3.2867	5e-05	0.0009
MGST1	1.7065	5e-05	0.0009
MKI67	-1.7123	5e-05	0.0009
MAP3K9	-1.6684	5e-05	0.0009
MLLT4	-1.4248	5e-05	0.0009
MMP1	-4.7101	5e-05	0.0009
MMP7	1.7998	5e-05	0.0009
MMP9	-2.4026	5e-05	0.0009
MMP11	2.5746	5e-05	0.0009
MMP12	-2.781	5e-05	0.0009
MYO1B	-1.6866	5e-05	0.0009
MSMB	3.1026	5e-05	0.0009
MT2A	-2.3189	5e-05	0.0009
MUC7	7.2484	5e-05	0.0009
MX1	-1.7206	5e-05	0.0009
MX2	-1.5625	5e-05	0.0009
HNRNPM	-1.4511	5e-05	0.0009
NCL	-1.5843	5e-05	0.0009
NNMT	-1.5227	5e-05	0.0009
NOP2	-1.5319	5e-05	0.0009
NOS2	-6.1977	5e-05	0.0009
PNP	-2.4845	5e-05	0.0009
NPY1R	1.6492	5e-05	0.0009
OAS2	-1.567	5e-05	0.0009
OCA2	1.9461	5e-05	0.0009
ODC1	-1.7128	5e-05	0.0009
OVOL1	-1.4666	5e-05	0.0009
P2RY1	-1.4317	5e-05	0.0009
SERPINB2	-1.5922	5e-05	0.0009
PCK1	2.307	5e-05	0.0009
PDE3B	1.5429	5e-05	0.0009
SLC26A4	-2.9525	5e-05	0.0009
PGAM1	-1.4904	5e-05	0.0009
SERPINA1	-1.9551	5e-05	0.0009
PI3	-3.8561	5e-05	0.0009
SERPINB13	-2.3076	5e-05	0.0009
PIGA	-1.4545	5e-05	0.0009
PIK3C2G	1.5836	5e-05	0.0009
PIP	4.0433	5e-05	0.0009
PITX1	-2.362	5e-05	0.0009
PLAT	-2.4684	5e-05	0.0009
PLAUR	-1.8132	5e-05	0.0009
PLCB4	1.6227	5e-05	0.0009
PLIN1	2.6772	5e-05	0.0009
PLP1	1.5595	5e-05	0.0009
PLSCR1	-1.626	5e-05	0.0009
PPARD	-1.8642	5e-05	0.0009
PPARG	1.693	5e-05	0.0009
PPP1R1A	2.5539	5e-05	0.0009
PPP2CA	-1.4557	5e-05	0.0009
PPP2R2C	-1.8713	5e-05	0.0009
PRKAR2B	1.7484	5e-05	0.0009
PRKCH	-1.441	5e-05	0.0009
MAPK6	-1.5939	5e-05	0.0009
PRSS3	-1.6497	5e-05	0.0009
PRSS8	-1.5341	5e-05	0.0009
KLK6	-2.3037	5e-05	0.0009
KLK10	-1.8067	5e-05	0.0009
PSMA2	-1.3921	5e-05	0.0009
PSMA6	-1.4473	5e-05	0.0009
PSMD2	-1.3913	5e-05	0.0009
PSMD12	-1.4934	5e-05	0.0009
PTGS1	1.4494	5e-05	0.0009
PTGS2	-1.9702	5e-05	0.0009
TWF1	-1.4759	5e-05	0.0009
QSOX1	-1.5908	5e-05	0.0009
PTS	-1.4605	5e-05	0.0009
PTX3	-2.9988	5e-05	0.0009
RAB3B	2.6273	5e-05	0.0009
RAB5A	-1.4999	5e-05	0.0009
RAN	-1.4872	5e-05	0.0009
RBP4	2.7974	5e-05	0.0009
RGS1	-1.8367	5e-05	0.0009
RNASE4	1.7263	5e-05	0.0009
ABCE1	-1.5342	5e-05	0.0009
RORC	2.1778	5e-05	0.0009
RRM2	-2.1499	5e-05	0.0009
S100A2	-2.0957	5e-05	0.0009
S100A11	-1.7329	5e-05	0.0009
S100A12	-2.6796	5e-05	0.0009
S100B	1.6282	5e-05	0.0009
S100P	-2.0826	5e-05	0.0009
SCN7A	1.613	5e-05	0.0009
SCNN1D	-2.227	5e-05	0.0009
CCL2	-1.7053	5e-05	0.0009
CCL14	1.9183	5e-05	0.0009
CCL18	-2.1722	5e-05	0.0009
CCL20	-2.4148	5e-05	0.0009
SELE	-1.9474	5e-05	0.0009
SRSF7	-1.4872	5e-05	0.0009
SGCG	1.966	5e-05	0.0009
SHB	-1.683	5e-05	0.0009
SHC1	-1.592	5e-05	0.0009
SLC5A1	-1.8057	5e-05	0.0009
SLC7A1	-1.4546	5e-05	0.0009
SLC14A1	2.3229	5e-05	0.0009
SLC16A1	-1.5926	5e-05	0.0009
SLPI	-2.2291	5e-05	0.0009
FSCN1	-1.6665	5e-05	0.0009
SNRPD1	-1.5577	5e-05	0.0009
SNRPF	-1.4735	5e-05	0.0009
SNTB1	2.0472	5e-05	0.0009
SOAT1	1.4999	5e-05	0.0009
SOD2	-2.0013	5e-05	0.0009
SOX5	1.8119	5e-05	0.0009
SPRR1A	-2.6085	5e-05	0.0009
SPRR1B	-2.0816	5e-05	0.0009
SPRR2A	-2.8263	5e-05	0.0009
SPRR2B	-2.5376	5e-05	0.0009
SPRR2C	-5.0411	5e-05	0.0009
SPRR2D	-3.0633	5e-05	0.0009
SPRR2E	-2.2062	5e-05	0.0009
SPRR2F	-4.0549	5e-05	0.0009
SQLE	-1.6693	5e-05	0.0009
STAT3	-1.7763	5e-05	0.0009
STC1	-2.6893	5e-05	0.0009
ELOVL4	-1.4321	5e-05	0.0009
AURKA	-1.7	5e-05	0.0009
SULT2B1	-1.6617	5e-05	0.0009
TAF13	-1.4107	5e-05	0.0009
TARS	-1.4529	5e-05	0.0009
TCN1	-3.6455	5e-05	0.0009
TFRC	-1.6888	5e-05	0.0009
TGFA	-1.979	5e-05	0.0009
TGFB3	1.5388	5e-05	0.0009
TGM1	-2.0539	5e-05	0.0009
TGM3	-2.2635	5e-05	0.0009
THBD	-1.7124	5e-05	0.0009
TLE3	-1.633	5e-05	0.0009
TSPAN8	1.918	5e-05	0.0009
TNNT3	2.822	5e-05	0.0009
TOP1	-1.6932	5e-05	0.0009
TOP2A	-1.6549	5e-05	0.0009
CCT3	-1.4014	5e-05	0.0009
TTK	-1.5685	5e-05	0.0009
TUBA4A	-1.6008	5e-05	0.0009
TUBB2A	-1.6771	5e-05	0.0009
UBE2G1	-1.4183	5e-05	0.0009
UCHL3	-1.4407	5e-05	0.0009
UGCG	-1.9382	5e-05	0.0009
UPP1	-3.3377	5e-05	0.0009
VCP	-1.4783	5e-05	0.0009
VIPR1	-1.6104	5e-05	0.0009
VSNL1	-1.6038	5e-05	0.0009
XDH	-3.3867	5e-05	0.0009
YWHAG	-1.4209	5e-05	0.0009
ZBTB16	2.1858	5e-05	0.0009
ZNF185	-1.5104	5e-05	0.0009
ZNF192	1.4606	5e-05	0.0009
ZNF204P	1.616	5e-05	0.0009
PTP4A1	-1.8107	5e-05	0.0009
LRP8	-2.0442	5e-05	0.0009
MALL	-1.9471	5e-05	0.0009
FZD5	-1.5949	5e-05	0.0009
IFRD2	-1.7434	5e-05	0.0009
ADAM12	2.1239	5e-05	0.0009
SSPN	1.5301	5e-05	0.0009
GPR68	-1.9889	5e-05	0.0009
PAR5	1.5422	5e-05	0.0009
GAN	1.874	5e-05	0.0009
NRIP1	-1.5236	5e-05	0.0009
FZD4	1.644	5e-05	0.0009
HIST1H2BO	-1.6077	5e-05	0.0009
HIST1H3I	-1.5845	5e-05	0.0009
HIST1H3B	-1.5785	5e-05	0.0009
HIST1H4C	-1.5281	5e-05	0.0009
HIST1H4H	-1.4766	5e-05	0.0009
SDPR	1.5388	5e-05	0.0009
CUL1	-1.449	5e-05	0.0009
SEMA7A	-1.6763	5e-05	0.0009
CILP	1.5299	5e-05	0.0009
BHLHE40	-1.4001	5e-05	0.0009
LY6D	-1.6419	5e-05	0.0009
RGS20	-1.5593	5e-05	0.0009
RUVBL1	-1.5785	5e-05	0.0009
OASL	-2.396	5e-05	0.0009
AOC3	1.5863	5e-05	0.0009
KCNK5	1.6734	5e-05	0.0009
SERPINB7	-1.9485	5e-05	0.0009
CTSF	1.524	5e-05	0.0009
SCEL	1.724	5e-05	0.0009
HCAR3	-2.0849	5e-05	0.0009
CDK5R1	-1.7296	5e-05	0.0009
VNN1	-2.1089	5e-05	0.0009
GYG2	2.389	5e-05	0.0009
ENDOU	-1.5068	5e-05	0.0009
KYNU	-2.4542	5e-05	0.0009
SELENBP1	1.6233	5e-05	0.0009
SOCS3	-3.0121	5e-05	0.0009
PRC1	-1.5119	5e-05	0.0009
TBX18	1.4686	5e-05	0.0009
USP2	-1.6536	5e-05	0.0009
OSMR	-1.6575	5e-05	0.0009
DDX21	-1.849	5e-05	0.0009
NOLC1	-1.4554	5e-05	0.0009
PTTG1	-1.6357	5e-05	0.0009
STK17A	-1.4362	5e-05	0.0009
CD83	-1.4919	5e-05	0.0009
TRIP13	-1.7551	5e-05	0.0009
ADIPOQ	2.6059	5e-05	0.0009
LIPG	-3.1129	5e-05	0.0009
TMPRSS11D	-4.3417	5e-05	0.0009
TJP2	-1.5002	5e-05	0.0009
FADS2	3.0042	5e-05	0.0009
CYP7B1	-1.4724	5e-05	0.0009
KCNK6	-1.4508	5e-05	0.0009
GSTO1	-1.4685	5e-05	0.0009
AIM2	-2.1035	5e-05	0.0009
ITM2A	1.4751	5e-05	0.0009
HOMER1	-1.6147	5e-05	0.0009
KIF23	-1.5736	5e-05	0.0009
ADAMTS4	-3.1511	5e-05	0.0009
ADAMTS1	-1.7182	5e-05	0.0009
SPTLC2	-1.5736	5e-05	0.0009
NPEPPS	-1.3758	5e-05	0.0009
GDA	-1.8756	5e-05	0.0009
ISG15	-1.7887	5e-05	0.0009
EIF5B	-1.4144	5e-05	0.0009
BZW1	-1.9368	5e-05	0.0009
KIAA0101	-1.689	5e-05	0.0009
EIF4A3	-1.5813	5e-05	0.0009
DLGAP5	-1.8649	5e-05	0.0009
MELK	-1.8478	5e-05	0.0009
NUAK1	1.4818	5e-05	0.0009
KIF14	-1.712	5e-05	0.0009
KIAA0020	-1.556	5e-05	0.0009
AMMECR1	-1.496	5e-05	0.0009
SLC23A2	-1.919	5e-05	0.0009
FGFBP1	-3.1207	5e-05	0.0009
PPP4R1	-1.5455	5e-05	0.0009
DNAJB6	-1.5105	5e-05	0.0009
FARSB	-1.4657	5e-05	0.0009
GPC6	1.5646	5e-05	0.0009
ACTR3	-1.4287	5e-05	0.0009
PPIF	-2.2444	5e-05	0.0009
RASGRP1	-1.5585	5e-05	0.0009
FRY	-1.4166	5e-05	0.0009
NAMPT	-2.607	5e-05	0.0009
CLEC3A	-3.5043	5e-05	0.0009
FAM13A	1.4838	5e-05	0.0009
AASS	-1.5189	5e-05	0.0009
PDZK1IP1	-1.7028	5e-05	0.0009
SLC25A13	-1.4513	5e-05	0.0009
DHRS9	-2.1046	5e-05	0.0009
PRMT3	-1.4464	5e-05	0.0009
MPHOSPH6	-1.869	5e-05	0.0009
MPZL2	-1.8766	5e-05	0.0009
DDX39A	-1.6426	5e-05	0.0009
LRRC17	1.9567	5e-05	0.0009
ZMPSTE24	-1.3699	5e-05	0.0009
TNIP1	-1.4566	5e-05	0.0009
NPM3	-1.5607	5e-05	0.0009
TUBB3	-1.8734	5e-05	0.0009
NDC80	-1.6413	5e-05	0.0009
OLFM1	-1.8893	5e-05	0.0009
TOMM40	-1.5483	5e-05	0.0009
SEC23B	-1.5878	5e-05	0.0009
HYOU1	-1.602	5e-05	0.0009
NOP56	-1.5475	5e-05	0.0009
GLRX3	-1.6507	5e-05	0.0009
AGR2	2.7212	5e-05	0.0009
IFI44	-1.462	5e-05	0.0009
CCT7	-1.4135	5e-05	0.0009
CCT4	-1.3635	5e-05	0.0009
CCT2	-1.5827	5e-05	0.0009
SORBS1	1.7907	5e-05	0.0009
POLR3G	-1.6136	5e-05	0.0009
TRIM16	-1.5112	5e-05	0.0009
TXNIP	1.5443	5e-05	0.0009
SCGB1D2	6.9531	5e-05	0.0009
CHL1	1.488	5e-05	0.0009
GIPC1	-1.492	5e-05	0.0009
NES	-1.6904	5e-05	0.0009
PLK2	-1.6028	5e-05	0.0009
ZNF273	1.6501	5e-05	0.0009
GJB6	-2.5069	5e-05	0.0009
HSPH1	-1.6623	5e-05	0.0009
ALDH1L1	2.7115	5e-05	0.0009
CLPX	-1.4031	5e-05	0.0009
HPSE	-2.0681	5e-05	0.0009
RAB10	-1.4605	5e-05	0.0009
PPARGC1A	2.2945	5e-05	0.0009
SUB1	-1.5203	5e-05	0.0009
POP1	-1.5345	5e-05	0.0009
EBNA1BP2	-1.577	5e-05	0.0009
CKAP4	-1.7046	5e-05	0.0009
YWHAQ	-1.5329	5e-05	0.0009
COPS5	-1.4194	5e-05	0.0009
KIF2C	-1.5827	5e-05	0.0009
TPPP	2.5431	5e-05	0.0009
PTPN21	1.5367	5e-05	0.0009
ZWINT	-1.566	5e-05	0.0009
PLA2G16	1.7691	5e-05	0.0009
PKP3	-1.4338	5e-05	0.0009
TREX2	-2.2607	5e-05	0.0009
GALNT6	-2.0693	5e-05	0.0009
PADI2	1.7445	5e-05	0.0009
SLC6A14	-3.7779	5e-05	0.0009
LAMB4	1.6904	5e-05	0.0009
MRAS	1.5513	5e-05	0.0009
HSPA4L	-1.4951	5e-05	0.0009
ZNF652	1.5141	5e-05	0.0009
RHOBTB3	1.4504	5e-05	0.0009
SBNO2	-1.7001	5e-05	0.0009
CCT5	-1.5393	5e-05	0.0009
TTC39A	-1.7662	5e-05	0.0009
RIMS1	2.3896	5e-05	0.0009
RCOR1	-1.4461	5e-05	0.0009
ACSBG1	2.0913	5e-05	0.0009
LRRC8B	-1.4717	5e-05	0.0009
TTC9	-1.5825	5e-05	0.0009
SLC39A14	-1.6421	5e-05	0.0009
HYAL4	-2.1363	5e-05	0.0009
GTPBP4	-1.5252	5e-05	0.0009
DDX58	-1.4231	5e-05	0.0009
CARHSP1	-2.216	5e-05	0.0009
SLC7A11	-1.8495	5e-05	0.0009
RAB38	-1.5685	5e-05	0.0009
GABARAPL1	1.4932	5e-05	0.0009
BHMT2	1.7254	5e-05	0.0009
FLRT3	-1.6926	5e-05	0.0009
KIF4A	-1.8075	5e-05	0.0009
PANX1	-1.9811	5e-05	0.0009
CCRN4L	-1.9685	5e-05	0.0009
METTL7A	1.4859	5e-05	0.0009
SOSTDC1	1.5348	5e-05	0.0009
EGFL6	3.5847	5e-05	0.0009
HIGD1A	-1.8144	5e-05	0.0009
KLK13	-2.5914	5e-05	0.0009
ZBTB20	1.4855	5e-05	0.0009
ABCA12	-1.6487	5e-05	0.0009
NOC2L	-1.3825	5e-05	0.0009
RGS22	1.669	5e-05	0.0009
CLDN17	-10.0521	5e-05	0.0009
EHF	-1.656	5e-05	0.0009
NUPR1	1.4982	5e-05	0.0009
IL36RN	-2.2563	5e-05	0.0009
LYPD3	-1.5387	5e-05	0.0009
DKK2	1.4849	5e-05	0.0009
HSPB7	2.2455	5e-05	0.0009
PRELID1	-1.8384	5e-05	0.0009
IL37	2.1181	5e-05	0.0009
IL36A	-4.7586	5e-05	0.0009
TNFRSF21	-1.5204	5e-05	0.0009
SESN1	1.4496	5e-05	0.0009
RND1	-3.2625	5e-05	0.0009
CDH19	1.6445	5e-05	0.0009
MRPL13	-1.4815	5e-05	0.0009
CD274	-2.4818	5e-05	0.0009
UHRF1	-1.6957	5e-05	0.0009
GNL2	-1.4269	5e-05	0.0009
EEF2K	1.7518	5e-05	0.0009
PADI1	2.1883	5e-05	0.0009
IL19	-14.6285	5e-05	0.0009
ERO1L	-2.1746	5e-05	0.0009
KCNIP2	2.6327	5e-05	0.0009
CRNN	2.7348	5e-05	0.0009
G0S2	2.106	5e-05	0.0009
PLA2G3	-2.1319	5e-05	0.0009
CD207	1.8168	5e-05	0.0009
IL20	-10.3897	5e-05	0.0009
ITSN2	-1.5653	5e-05	0.0009
SOST	-4.2596	5e-05	0.0009
PI15	-2.4499	5e-05	0.0009
ANGPTL4	-2.0185	5e-05	0.0009
HSD17B12	-1.4038	5e-05	0.0009
MRTO4	-1.4955	5e-05	0.0009
NT5C3	-1.4938	5e-05	0.0009
NRN1	1.7645	5e-05	0.0009
GCNT4	-1.6578	5e-05	0.0009
SUCO	-1.6546	5e-05	0.0009
RHCG	-4.5799	5e-05	0.0009
NOP16	-1.7825	5e-05	0.0009
TDP2	-1.477	5e-05	0.0009
NOP58	-1.6479	5e-05	0.0009
TRMT6	-1.8276	5e-05	0.0009
DHRS7	-1.4002	5e-05	0.0009
PPIL1	-1.5944	5e-05	0.0009
CYB5R2	-1.7237	5e-05	0.0009
LRP1B	1.7177	5e-05	0.0009
CYCS	-1.6647	5e-05	0.0009
TREM1	-4.0018	5e-05	0.0009
ANLN	-1.5843	5e-05	0.0009
SMOX	-1.7212	5e-05	0.0009
RBM47	-1.5811	5e-05	0.0009
ZDHHC13	-1.7139	5e-05	0.0009
PUS7	-1.4341	5e-05	0.0009
CRCT1	-2.0051	5e-05	0.0009
SAMD9	-2.2733	5e-05	0.0009
GPATCH4	-1.7186	5e-05	0.0009
NSUN2	-1.4745	5e-05	0.0009
HERC6	-1.6006	5e-05	0.0009
HEATR3	-1.6077	5e-05	0.0009
EPN3	-2.0134	5e-05	0.0009
CEP55	-1.6833	5e-05	0.0009
UBA6	-1.4582	5e-05	0.0009
NUDT15	-1.6072	5e-05	0.0009
PGM2	-1.5658	5e-05	0.0009
TMEM40	-1.4652	5e-05	0.0009
ACER3	-1.453	5e-05	0.0009
VNN3	-2.9726	5e-05	0.0009
LRRC59	-1.6789	5e-05	0.0009
MCM10	-1.8468	5e-05	0.0009
ELMOD1	1.4728	5e-05	0.0009
FERMT1	-2.8783	5e-05	0.0009
DEPDC1	-1.5253	5e-05	0.0009
FLVCR2	-1.664	5e-05	0.0009
LYAR	-1.8293	5e-05	0.0009
NLRP2	-3.5375	5e-05	0.0009
MREG	-1.5264	5e-05	0.0009
FAR2	1.599	5e-05	0.0009
TSR1	-1.4228	5e-05	0.0009
WDR12	-1.5142	5e-05	0.0009
DEPDC1B	-1.9497	5e-05	0.0009
ADAP2	-1.7997	5e-05	0.0009
ST6GALNAC1	-1.9281	5e-05	0.0009
PECR	1.8234	5e-05	0.0009
TMEM165	-1.476	5e-05	0.0009
PBK	-1.781	5e-05	0.0009
LMO3	2.0949	5e-05	0.0009
DEFB103B	-4.7484	5e-05	0.0009
SULF2	1.503	5e-05	0.0009
C20orf24	-1.687	5e-05	0.0009
GPCPD1	-1.461	5e-05	0.0009
CPXM1	1.8123	5e-05	0.0009
IL36G	-2.8688	5e-05	0.0009
TMPRSS4	-1.9142	5e-05	0.0009
PNO1	-1.4631	5e-05	0.0009
SEMA3G	2.1373	5e-05	0.0009
ARNTL2	-1.7393	5e-05	0.0009
C14orf132	1.4648	5e-05	0.0009
AKR1B10	-2.2335	5e-05	0.0009
CASC5	-1.6189	5e-05	0.0009
C12orf5	-1.9338	5e-05	0.0009
RAB25	-1.4021	5e-05	0.0009
PGLYRP4	-1.8679	5e-05	0.0009
PELI2	1.449	5e-05	0.0009
KIAA1199	-1.8763	5e-05	0.0009
KIAA1244	1.8585	5e-05	0.0009
S100A14	-1.5798	5e-05	0.0009
SPC25	-1.8519	5e-05	0.0009
KIAA1239	-2.2929	5e-05	0.0009
STARD9	1.596	5e-05	0.0009
KIAA1324	2.0177	5e-05	0.0009
GPAM	1.9733	5e-05	0.0009
SLC46A2	2.5556	5e-05	0.0009
SQRDL	-1.7764	5e-05	0.0009
SRPRB	-1.516	5e-05	0.0009
FAM108C1	-1.6295	5e-05	0.0009
CDH26	-2.6638	5e-05	0.0009
PIEZO2	1.6359	5e-05	0.0009
CIDEC	2.4332	5e-05	0.0009
CHP2	2.1507	5e-05	0.0009
CLSPN	-1.782	5e-05	0.0009
PRSS22	-2.9691	5e-05	0.0009
SLC28A3	-1.955	5e-05	0.0009
RRAGC	-1.4429	5e-05	0.0009
NOD2	-1.5571	5e-05	0.0009
NFKBIZ	-1.608	5e-05	0.0009
PLA2G2F	-1.694	5e-05	0.0009
CSRNP1	-1.5299	5e-05	0.0009
AEN	-1.6649	5e-05	0.0009
FAM129B	-1.4945	5e-05	0.0009
NABP1	-1.5112	5e-05	0.0009
CDCP1	-1.5234	5e-05	0.0009
AUNIP	-1.8598	5e-05	0.0009
CHAC1	-4.7641	5e-05	0.0009
GDPD3	-1.8623	5e-05	0.0009
PRR15L	2.2551	5e-05	0.0009
ATP13A3	-1.7116	5e-05	0.0009
PGBD5	-2.6052	5e-05	0.0009
NLRX1	-1.6682	5e-05	0.0009
FASTKD1	-1.4526	5e-05	0.0009
STEAP4	-2.5801	5e-05	0.0009
C1orf115	1.5352	5e-05	0.0009
MYH14	1.5688	5e-05	0.0009
RERGL	2.1799	5e-05	0.0009
TMC5	-1.7856	5e-05	0.0009
EPHX3	-1.5653	5e-05	0.0009
PLBD1	-1.4399	5e-05	0.0009
TNIP3	-6.317	5e-05	0.0009
CNTNAP3	2.1013	5e-05	0.0009
ZC3H12A	-2.177	5e-05	0.0009
NAA15	-1.5213	5e-05	0.0009
CWH43	-1.4541	5e-05	0.0009
TET1	1.5595	5e-05	0.0009
FAM83D	-1.6869	5e-05	0.0009
NETO2	-1.976	5e-05	0.0009
ELOVL3	4.7594	5e-05	0.0009
ESYT3	-1.4704	5e-05	0.0009
PRSS27	-2.0481	5e-05	0.0009
NCALD	1.82	5e-05	0.0009
PPP1R1B	2.5867	5e-05	0.0009
SLITRK6	1.9296	5e-05	0.0009
ATP13A4	-1.5596	5e-05	0.0009
C15orf48	-2.2138	5e-05	0.0009
MAML2	1.4757	5e-05	0.0009
CNFN	-2.2894	5e-05	0.0009
TUBB6	-1.9761	5e-05	0.0009
FNDC1	2.1004	5e-05	0.0009
AFAP1L2	-1.6412	5e-05	0.0009
LCE3D	-2.3224	5e-05	0.0009
TUBA1C	-1.8552	5e-05	0.0009
AGPAT9	-1.8603	5e-05	0.0009
LMNB2	-1.5163	5e-05	0.0009
LTV1	-1.5402	5e-05	0.0009
FAM83A	-2.6247	5e-05	0.0009
RERG	1.552	5e-05	0.0009
HELZ2	-1.6841	5e-05	0.0009
SCIN	1.8602	5e-05	0.0009
PNPT1	-1.502	5e-05	0.0009
NAV3	-1.4595	5e-05	0.0009
FCHSD1	-1.9112	5e-05	0.0009
TMEM116	1.7725	5e-05	0.0009
MIDN	-1.7411	5e-05	0.0009
DUOXA1	-1.5709	5e-05	0.0009
DDX60L	-1.5816	5e-05	0.0009
RSAD2	-2.0075	5e-05	0.0009
LONRF1	1.5502	5e-05	0.0009
CHRDL1	1.7966	5e-05	0.0009
ARRDC4	-1.483	5e-05	0.0009
CDHR1	1.7918	5e-05	0.0009
TMEM132C	2.1276	5e-05	0.0009
SFXN1	-1.563	5e-05	0.0009
ORMDL3	1.448	5e-05	0.0009
EGLN3	-1.6035	5e-05	0.0009
GTF3C6	-1.5772	5e-05	0.0009
GLCCI1	1.5545	5e-05	0.0009
SLC25A25	-1.5056	5e-05	0.0009
C1QTNF7	1.7319	5e-05	0.0009
FBXO32	1.4907	5e-05	0.0009
SLC26A9	-2.8844	5e-05	0.0009
OSR2	1.7436	5e-05	0.0009
LYPD1	-2.7041	5e-05	0.0009
LRG1	-2.5782	5e-05	0.0009
ANKRD22	-1.6091	5e-05	0.0009
PNLIPRP3	-1.7855	5e-05	0.0009
TMEM45B	-1.7563	5e-05	0.0009
SDR9C7	-1.5022	5e-05	0.0009
BTBD11	-1.704	5e-05	0.0009
AK7	2.1042	5e-05	0.0009
PLA2G4E	-2.0703	5e-05	0.0009
DCUN1D3	-1.6055	5e-05	0.0009
INO80C	-1.8949	5e-05	0.0009
AADACL3	8.4672	5e-05	0.0009
MYOM3	-2.3747	5e-05	0.0009
GJB4	3.243	5e-05	0.0009
CMPK2	-1.7117	5e-05	0.0009
RFTN2	1.5166	5e-05	0.0009
PLEKHH2	1.4557	5e-05	0.0009
ACVR1C	2.0658	5e-05	0.0009
OSR1	1.681	5e-05	0.0009
LYPD6B	1.72	5e-05	0.0009
FAM3D	-3.6491	5e-05	0.0009
FAM43A	-2.1998	5e-05	0.0009
TMEM171	-2.958	5e-05	0.0009
NCOA7	-1.7592	5e-05	0.0009
S100A16	-1.7139	5e-05	0.0009
UBE2F	-1.6823	5e-05	0.0009
TRPM6	-2.1968	5e-05	0.0009
SRXN1	-1.5493	5e-05	0.0009
SAMD8	-1.4252	5e-05	0.0009
EIF5AL1	-1.5722	5e-05	0.0009
KRT80	-1.7931	5e-05	0.0009
SERPINA12	1.7614	5e-05	0.0009
ABHD12B	1.778	5e-05	0.0009
IL34	2.2509	5e-05	0.0009
APCDD1	1.4201	5e-05	0.0009
TMEM56	2.0052	5e-05	0.0009
PM20D1	6.0756	5e-05	0.0009
ROPN1B	2.2328	5e-05	0.0009
KLB	1.6274	5e-05	0.0009
PPM1K	1.4747	5e-05	0.0009
BTNL9	1.7781	5e-05	0.0009
RDH10	-1.5907	5e-05	0.0009
ESCO2	-1.5843	5e-05	0.0009
FREM1	1.5631	5e-05	0.0009
AWAT1	5.4713	5e-05	0.0009
AWAT2	8.2657	5e-05	0.0009
TMEM30B	-1.8163	5e-05	0.0009
TRPV3	-1.8376	5e-05	0.0009
CYP4Z2P	-3.2778	5e-05	0.0009
OLFML2A	1.4712	5e-05	0.0009
SPTSSA	-2.1483	5e-05	0.0009
PGAM5	-1.481	5e-05	0.0009
RPL22L1	-1.4747	5e-05	0.0009
FBXO45	-1.5981	5e-05	0.0009
TMEM154	-1.5069	5e-05	0.0009
LRRC55	-2.2597	5e-05	0.0009
C11orf82	-1.6754	5e-05	0.0009
SLC16A9	-2.3485	5e-05	0.0009
ARL5B	-1.6505	5e-05	0.0009
SEMA3D	1.5583	5e-05	0.0009
EHBP1L1	-1.434	5e-05	0.0009
NAALADL2	1.5831	5e-05	0.0009
EPGN	-6.5176	5e-05	0.0009
PCSK9	-1.9766	5e-05	0.0009
ANKRD31	-2.1721	5e-05	0.0009
ASPM	-1.5359	5e-05	0.0009
H19	2.3338	5e-05	0.0009
PLA2G4D	-2.5518	5e-05	0.0009
KLK9	-2.0464	5e-05	0.0009
FAM83H	-1.5532	5e-05	0.0009
TUSC5	3.0109	5e-05	0.0009
KRT6C	-6.9257	5e-05	0.0009
EMR4P	2.4954	5e-05	0.0009
S100A7A	-3.6226	5e-05	0.0009
GPIHBP1	2.3382	5e-05	0.0009
KRT79	2.3761	5e-05	0.0009
TMPRSS11A	-3.6805	5e-05	0.0009
NAT8L	2.211	5e-05	0.0009
ABCB5	2.4638	5e-05	0.0009
ZDHHC21	-1.7157	5e-05	0.0009
LRIT2	2.0931	5e-05	0.0009
HEPHL1	-3.7042	5e-05	0.0009
FREM2	1.7891	5e-05	0.0009
CD300E	-2.5847	5e-05	0.0009
NCCRP1	-1.4901	5e-05	0.0009
SLC10A6	-1.5188	5e-05	0.0009
HSD17B13	2.7001	5e-05	0.0009
DGAT2L6	7.936	5e-05	0.0009
NIPAL4	-1.6847	5e-05	0.0009
NMNAT3	1.5373	5e-05	0.0009
LCE3A	-2.2059	5e-05	0.0009
LCE3C	-5.7579	5e-05	0.0009
LCE3E	-2.5532	5e-05	0.0009
FAM111B	-1.7501	5e-05	0.0009
KRT77	1.97	5e-05	0.0009
IGFL1	-2.6176	5e-05	0.0009
C9orf169	-1.6928	5e-05	0.0009
ZC3H6	1.4608	5e-05	0.0009
C10orf99	-2.001	5e-05	0.0009
CLEC2A	1.8275	5e-05	0.0009
C12orf75	-1.4477	5e-05	0.0009
C5orf46	3.4734	5e-05	0.0009
PAPL	-2.2421	5e-05	0.0009
C14orf180	4.1754	5e-05	0.0009
KRT16P2	-4.2457	5e-05	0.0009
PAIP2B	1.4463	5e-05	0.0009
FSIP2	1.7368	5e-05	0.0009
KLHL31	1.8479	5e-05	0.0009
AKR1B15	-3.081	5e-05	0.0009
PRR9	-1.9018	5e-05	0.0009
RPL31P11	2.5598	5e-05	0.0009
FAM110C	-1.5922	5e-05	0.0009
SCGB1B2P	4.1101	5e-05	0.0009
RNF222	-1.9799	5e-05	0.0009
KRT16P3	-3.6836	5e-05	0.0009
ANKRD33B	1.9677	5e-05	0.0009
KRT16P1	-3.693	5e-05	0.0009
PLIN4	2.2309	5e-05	0.0009
SEC14L6	4.5354	5e-05	0.0009
LOC731424	-3.4692	5e-05	0.0009
PSAPL1	2.1069	5e-05	0.0009
LOC100134229	-1.9824	5e-05	0.0009
PLA2G4B	-1.8529	5e-05	0.0009
C17orf96	-2.3369	5e-05	0.0009
DEFB4B	-29.6872	5e-05	0.0009
CD24	-2.5314	5e-05	0.0009
MIR3960	1.8E308	5e-05	0.0009
ADCY2	1.6071	0.0001	0.0016
AP1B1	-1.3741	0.0001	0.0016
SLC25A5	-1.4246	0.0001	0.0016
CACNA2D1	1.5262	0.0001	0.0016
CDKN3	-1.6694	0.0001	0.0016
EBF1	1.3894	0.0001	0.0016
EIF4E	-1.414	0.0001	0.0016
EREG	-1.4251	0.0001	0.0016
EZH1	1.4097	0.0001	0.0016
HLA-DRB5	2.1081	0.0001	0.0016
IFI16	-1.4243	0.0001	0.0016
KRT18	1.9295	0.0001	0.0016
MCM6	-1.3943	0.0001	0.0016
MT1M	-1.8615	0.0001	0.0016
MYOC	1.9599	0.0001	0.0016
NEDD4	-1.382	0.0001	0.0016
PA2G4	-1.3883	0.0001	0.0016
POLB	-1.4598	0.0001	0.0016
PRKCQ	-1.7706	0.0001	0.0016
PSMB5	-1.4251	0.0001	0.0016
PYGL	-1.4019	0.0001	0.0016
RABGGTA	-1.5972	0.0001	0.0016
SGK1	-1.4327	0.0001	0.0016
STIL	-1.538	0.0001	0.0016
SPP1	1.993	0.0001	0.0016
TXN	-1.4329	0.0001	0.0016
CDC45	-1.6849	0.0001	0.0016
ARHGAP11A	-1.4116	0.0001	0.0016
RCAN2	1.488	0.0001	0.0016
CCT8	-1.4081	0.0001	0.0016
UTP14A	-1.4309	0.0001	0.0016
STIP1	-1.3792	0.0001	0.0016
ITGA11	1.5688	0.0001	0.0016
PHLDB1	1.4471	0.0001	0.0016
RRP12	-1.5208	0.0001	0.0016
DCAF13	-1.5178	0.0001	0.0016
SERP1	-1.3842	0.0001	0.0016
GLTSCR2	1.3954	0.0001	0.0016
EHD4	-1.3803	0.0001	0.0016
GAL	5.1859	0.0001	0.0016
AGPAT5	-1.3978	0.0001	0.0016
SMPD3	-1.4928	0.0001	0.0016
KIF15	-1.502	0.0001	0.0016
ZFP14	1.5423	0.0001	0.0016
ARHGEF28	1.4146	0.0001	0.0016
MRPL32	-1.3954	0.0001	0.0016
MRPL1	-1.4275	0.0001	0.0016
NDNF	1.6392	0.0001	0.0016
MICALL1	-1.4115	0.0001	0.0016
NDUFAF2	-1.4507	0.0001	0.0016
DDIT4L	1.897	0.0001	0.0016
NOSTRIN	1.5915	0.0001	0.0016
CTHRC1	1.5149	0.0001	0.0016
CYP4F22	-1.4585	0.0001	0.0016
LYPD2	1.9419	0.0001	0.0016
CKAP2L	-1.5536	0.0001	0.0016
SLCO4C1	2.1545	0.0001	0.0016
ZNF704	1.3701	0.0001	0.0016
GXYLT2	1.7311	0.0001	0.0016
C7	1.4432	0.0002	0.0023
CCNA2	-1.8647	0.0002	0.0023
AP2S1	-1.4082	0.0002	0.0023
CSE1L	-1.394	0.0002	0.0023
DPT	1.3983	0.0002	0.0023
ETV4	-1.8778	0.0002	0.0023
FDFT1	-1.347	0.0002	0.0023
GALNT1	-1.4498	0.0002	0.0023
IL7R	-1.4525	0.0002	0.0023
MATN2	1.4025	0.0002	0.0023
MCM4	-1.3759	0.0002	0.0023
METTL1	-1.7374	0.0002	0.0023
NDP	-2.5909	0.0002	0.0023
ORC1	-1.6411	0.0002	0.0023
PDE9A	1.6975	0.0002	0.0023
PGK1	-1.388	0.0002	0.0023
PRKAB2	1.3867	0.0002	0.0023
PSMB2	-1.4138	0.0002	0.0023
ROBO2	1.4452	0.0002	0.0023
TRA2B	-1.3736	0.0002	0.0023
TNS1	1.4069	0.0002	0.0023
ANXA9	1.4905	0.0002	0.0023
BLZF1	-1.4449	0.0002	0.0023
KRT75	-1.6402	0.0002	0.0023
CCNB2	-1.5156	0.0002	0.0023
RRP9	-1.6359	0.0002	0.0023
DHRS3	1.4261	0.0002	0.0023
UST	1.4375	0.0002	0.0023
PSMD14	-1.3914	0.0002	0.0023
TUBB4B	-1.3901	0.0002	0.0023
FBXW11	-1.3893	0.0002	0.0023
NCAPH	-1.5355	0.0002	0.0023
ZNF521	1.4244	0.0002	0.0023
DKK4	-3.5147	0.0002	0.0023
UTP20	-1.3662	0.0002	0.0023
DNAJB11	-1.3941	0.0002	0.0023
EPDR1	1.6025	0.0002	0.0023
KLHL24	1.3903	0.0002	0.0023
SOX6	1.4685	0.0002	0.0023
ENTPD7	-1.6923	0.0002	0.0023
ARHGAP20	1.6415	0.0002	0.0023
IPO4	-1.475	0.0002	0.0023
CLMP	1.4476	0.0002	0.0023
UTP15	-1.3775	0.0002	0.0023
RHPN2	1.7631	0.0002	0.0023
PKHD1L1	1.4963	0.0002	0.0023
PKD1L2	1.953	0.0002	0.0023
PODN	1.4242	0.0002	0.0023
CCBE1	1.5208	0.0002	0.0023
SLC41A1	-1.4798	0.0002	0.0023
RNF144B	-1.3933	0.0002	0.0023
C18orf26	-4.4458	0.0002	0.0023
LYPD5	-1.4347	0.0002	0.0023
KRTDAP	-1.6148	0.0002	0.0023
LOC100506013	-1.6727	0.0002	0.0023
LOC100506305	-1.6321	0.0002	0.0023
C1QBP	-1.4875	0.0002	0.003
CYP2E1	-1.5451	0.0002	0.003
ENO1	-1.5107	0.0002	0.003
FEN1	-1.4883	0.0002	0.003
GPC3	1.5049	0.0002	0.003
HMGCR	-1.4026	0.0002	0.003
HSP90AA1	-1.5596	0.0002	0.003
NR3C2	1.5022	0.0002	0.003
NELL2	-1.5028	0.0002	0.003
VIT	1.5592	0.0002	0.003
RARS	-1.3397	0.0002	0.003
TCP1	-1.4666	0.0002	0.003
VARS	-1.4515	0.0002	0.003
HIST1H4D	-1.5497	0.0002	0.003
HIST1H4F	-1.5573	0.0002	0.003
EIF2S2	-1.4091	0.0002	0.003
CLDN8	1.7022	0.0002	0.003
SLC16A6	-1.4798	0.0002	0.003
RIMS3	-1.4722	0.0002	0.003
TSFM	-1.4286	0.0002	0.003
ALYREF	-1.4027	0.0002	0.003
RPP40	-1.6236	0.0002	0.003
MALT1	-1.3756	0.0002	0.003
SLC27A4	-1.463	0.0002	0.003
WDR43	-1.3791	0.0002	0.003
CASP14	1.4134	0.0002	0.003
FAM98A	-1.385	0.0002	0.003
DIMT1	-1.396	0.0002	0.003
DMGDH	2.0888	0.0002	0.003
ATP6V0A4	1.9099	0.0002	0.003
CDON	1.3804	0.0002	0.003
CMAS	-1.3842	0.0002	0.003
CXCR7	-1.4292	0.0002	0.003
SIPA1L2	-1.3587	0.0002	0.003
ZBTB4	1.3792	0.0002	0.003
GRPEL1	-1.3795	0.0002	0.003
CAB39L	1.4431	0.0002	0.003
SEH1L	-1.4297	0.0002	0.003
BTBD16	2.0036	0.0002	0.003
C3orf55	1.9239	0.0002	0.003
CDCA2	-1.59	0.0002	0.003
C7orf41	1.3889	0.0002	0.003
GPR110	-2.3313	0.0002	0.003
AQP5	1.6663	0.0002	0.0035
BLM	-1.5601	0.0002	0.0035
FUT1	-1.5346	0.0002	0.0035
HNRNPAB	-1.3848	0.0002	0.0035
HSPA8	-1.5872	0.0002	0.0035
IARS	-1.3581	0.0002	0.0035
KIT	1.3785	0.0002	0.0035
MARS	-1.4131	0.0002	0.0035
MT1E	-1.5247	0.0002	0.0035
MYBPC1	2.1163	0.0002	0.0035
PCNA	-1.3518	0.0002	0.0035
PSMA4	-1.3549	0.0002	0.0035
PSMA7	-1.3668	0.0002	0.0035
PTPRM	1.3856	0.0002	0.0035
REN	-2.5637	0.0002	0.0035
SFRP2	1.3877	0.0002	0.0035
UBE2N	-1.352	0.0002	0.0035
VRK2	-1.4561	0.0002	0.0035
WNT5A	-1.3863	0.0002	0.0035
AXIN2	1.3924	0.0002	0.0035
HIST1H2AJ	-1.4465	0.0002	0.0035
HIST1H2BM	-1.7212	0.0002	0.0035
SNHG3	-1.6397	0.0002	0.0035
WASL	-1.3616	0.0002	0.0035
EXO1	-1.5283	0.0002	0.0035
KIAA0408	2.025	0.0002	0.0035
HS3ST1	-2.198	0.0002	0.0035
ABCF2	-1.3733	0.0002	0.0035
TENM1	1.5051	0.0002	0.0035
CPQ	1.3576	0.0002	0.0035
TIMM17A	-1.3787	0.0002	0.0035
UBE2T	-1.7004	0.0002	0.0035
UTP11L	-1.3629	0.0002	0.0035
NAA20	-1.3618	0.0002	0.0035
HSPA14	-1.3839	0.0002	0.0035
ARHGEF38	2.3929	0.0002	0.0035
PPP1R9A	1.6345	0.0002	0.0035
TMEM48	-1.3758	0.0002	0.0035
PBXIP1	1.4114	0.0002	0.0035
ABHD6	1.4639	0.0002	0.0035
SOWAHC	-1.3836	0.0002	0.0035
ITPKC	-1.4259	0.0002	0.0035
GFOD2	-1.4364	0.0002	0.0035
PYROXD2	1.8917	0.0002	0.0035
FRMD7	1.9865	0.0002	0.0035
TMEM54	-1.4225	0.0002	0.0035
CREBRF	1.4373	0.0002	0.0035
ENKUR	-3.6472	0.0002	0.0035
TMPRSS11F	-1.4295	0.0002	0.0035
MIR17HG	-1.4777	0.0002	0.0035
CKMT1A	-1.8155	0.0002	0.0035
MIR3689B	1.8E308	0.0002	0.0035
ALDH3A2	1.3875	0.0003	0.0041
SHROOM2	-1.4634	0.0003	0.0041
CCBP2	-1.7044	0.0003	0.0041
CSNK2A2	1.4128	0.0003	0.0041
DCT	1.3859	0.0003	0.0041
DPP6	1.5632	0.0003	0.0041
EGR1	-1.4939	0.0003	0.0041
EIF4A1	-1.4676	0.0003	0.0041
FGF1	1.6826	0.0003	0.0041
FOXE1	-1.7175	0.0003	0.0041
IFI6	-1.6182	0.0003	0.0041
GAS1	1.3576	0.0003	0.0041
GLRB	1.7528	0.0003	0.0041
ITPKB	1.4228	0.0003	0.0041
LMO7	-1.3629	0.0003	0.0041
MCM2	-1.4301	0.0003	0.0041
MEFV	-1.9203	0.0003	0.0041
NTRK2	1.3891	0.0003	0.0041
DDR2	1.4015	0.0003	0.0041
FURIN	-1.3704	0.0003	0.0041
SERPINB9	-1.4629	0.0003	0.0041
MAP2K3	-1.4954	0.0003	0.0041
PHLDA2	-2.6232	0.0003	0.0041
ZFP36	-1.474	0.0003	0.0041
HIST1H3A	-1.8189	0.0003	0.0041
TAGLN2	-1.3654	0.0003	0.0041
YARS	-1.4483	0.0003	0.0041
CHST2	-1.6584	0.0003	0.0041
TRDN	2.7492	0.0003	0.0041
C5orf4	1.3891	0.0003	0.0041
ASCC3	-1.393	0.0003	0.0041
EFR3B	-1.5428	0.0003	0.0041
MYH15	1.7202	0.0003	0.0041
MTHFD1L	-1.5155	0.0003	0.0041
OSBPL3	-1.3609	0.0003	0.0041
PLLP	1.6842	0.0003	0.0041
HAO2	3.1701	0.0003	0.0041
TPPP3	1.4461	0.0003	0.0041
VSIG10	1.4344	0.0003	0.0041
ZWILCH	-1.3998	0.0003	0.0041
TTC27	-1.3849	0.0003	0.0041
RHOU	-1.4723	0.0003	0.0041
PHF17	1.4046	0.0003	0.0041
ELOVL7	-1.3905	0.0003	0.0041
KIF18A	-1.4972	0.0003	0.0041
MED8	-1.3804	0.0003	0.0041
PI16	1.4227	0.0003	0.0041
ATP5G3	-1.3825	0.0004	0.0046
CAT	1.369	0.0004	0.0046
COX7A2	-1.3666	0.0004	0.0046
CSNK1A1	-1.4261	0.0004	0.0046
EPHB2	-1.4476	0.0004	0.0046
GOT1	-1.399	0.0004	0.0046
FOXA1	2.0044	0.0004	0.0046
ITGB6	-1.5845	0.0004	0.0046
MAPT	1.655	0.0004	0.0046
NEU2	-1.6548	0.0004	0.0046
PALM	1.61	0.0004	0.0046
MSMO1	-1.3726	0.0004	0.0046
TDG	-1.3864	0.0004	0.0046
TIMP3	1.4132	0.0004	0.0046
FOSL1	-2.3066	0.0004	0.0046
ATP6V1G1	-1.3494	0.0004	0.0046
KIF20B	-1.3549	0.0004	0.0046
POLQ	-1.474	0.0004	0.0046
TRPV6	1.8078	0.0004	0.0046
SRGAP1	1.5118	0.0004	0.0046
HPSE2	1.6979	0.0004	0.0046
CENPK	-1.5117	0.0004	0.0046
ULBP2	-2.1768	0.0004	0.0046
SGPP2	-1.596	0.0004	0.0046
SPIN4	-1.5611	0.0004	0.0046
MPZL3	-1.3658	0.0004	0.0046
COL5A1	1.3686	0.0004	0.0052
HIST1H1D	-1.3743	0.0004	0.0052
HMGA1	-1.3862	0.0004	0.0052
ILF2	-1.3705	0.0004	0.0052
MMP2	1.4507	0.0004	0.0052
CNTN3	1.5569	0.0004	0.0052
PSMA5	-1.3511	0.0004	0.0052
PSMD1	-1.3526	0.0004	0.0052
PTPRS	1.3787	0.0004	0.0052
VDAC1	-1.3564	0.0004	0.0052
CMAHP	1.4673	0.0004	0.0052
ARHGEF6	1.3652	0.0004	0.0052
GPR124	1.4349	0.0004	0.0052
BZW2	-1.3635	0.0004	0.0052
POMP	-1.348	0.0004	0.0052
KCTD5	-1.4179	0.0004	0.0052
PAK1IP1	-1.3897	0.0004	0.0052
TMEM57	-1.3507	0.0004	0.0052
ZNF606	1.4926	0.0004	0.0052
SH3BGRL3	-1.4727	0.0004	0.0052
NUF2	-1.5311	0.0004	0.0052
HRASLS5	2.2711	0.0004	0.0052
EIF2C4	1.3497	0.0004	0.0052
KIAA1324L	1.3743	0.0004	0.0052
TIMM23	-1.4101	0.0004	0.0052
MTRNR2L8	-2.3483	0.0004	0.0052
AHCY	-1.3671	0.0004	0.0057
ANGPT1	1.4384	0.0004	0.0057
ATP6V1B1	1.8747	0.0004	0.0057
GADD45A	-1.4027	0.0004	0.0057
EIF5	-1.4129	0.0004	0.0057
HDAC1	-1.3481	0.0004	0.0057
MDFI	-1.6857	0.0004	0.0057
NFKB1	-1.3618	0.0004	0.0057
RAB1A	-1.4046	0.0004	0.0057
THBS1	-1.4645	0.0004	0.0057
UCHL1	1.8157	0.0004	0.0057
VEGFB	1.4227	0.0004	0.0057
ZFAND5	-1.344	0.0004	0.0057
NRXN1	1.6581	0.0004	0.0057
PSMD6	-1.3707	0.0004	0.0057
UGT2A1	4.1188	0.0004	0.0057
CBX7	1.5361	0.0004	0.0057
SLCO4A1	-1.7127	0.0004	0.0057
HILPDA	-1.5284	0.0004	0.0057
ADCK3	1.4534	0.0004	0.0057
CCDC8	1.7139	0.0004	0.0057
B3GNT5	-1.3667	0.0004	0.0057
MAK16	-1.3732	0.0004	0.0057
N4BP2L1	1.4442	0.0004	0.0057
SNHG15	-1.766	0.0004	0.0057
WDR53	-1.4112	0.0004	0.0057
CA13	1.517	0.0004	0.0057
ZNF662	-1.367	0.0004	0.0057
APEH	-1.3524	0.0005	0.0062
ATP2A3	1.6288	0.0005	0.0062
BBS2	1.3521	0.0005	0.0062
H2AFX	-1.6749	0.0005	0.0062
NFATC2	1.3844	0.0005	0.0062
PCDH9	1.7238	0.0005	0.0062
PSMD11	-1.3457	0.0005	0.0062
UAP1	-1.3783	0.0005	0.0062
ST14	-1.3648	0.0005	0.0062
TNNT2	1.8998	0.0005	0.0062
HIST1H4E	-1.3871	0.0005	0.0062
MAP4K4	-1.3474	0.0005	0.0062
H2AFY	-1.3545	0.0005	0.0062
MRPL3	-1.362	0.0005	0.0062
TOMM7	1.3576	0.0005	0.0062
LRRC37A4P	1.5201	0.0005	0.0062
HR	-1.3718	0.0005	0.0062
PLEKHB1	2.0268	0.0005	0.0062
ELOVL1	-1.3587	0.0005	0.0062
GNPNAT1	-1.3563	0.0005	0.0062
HM13	-1.4235	0.0005	0.0062
PAPLN	1.4841	0.0005	0.0062
ERI1	-1.3782	0.0005	0.0062
ZNF598	-1.447	0.0005	0.0062
FAM13C	1.4372	0.0005	0.0062
ANKRD18A	1.8861	0.0005	0.0062
PNPLA7	1.7651	0.0005	0.0062
ATP1B3	-1.3575	0.0006	0.0067
CEBPB	-1.3757	0.0006	0.0067
CTSC	-1.3806	0.0006	0.0067
CLCN3	-1.3958	0.0006	0.0067
DUSP7	-1.3556	0.0006	0.0067
GBP1	-1.4917	0.0006	0.0067
KCNJ2	-1.376	0.0006	0.0067
LOX	1.3726	0.0006	0.0067
MMP16	1.5463	0.0006	0.0067
OAS1	-1.4584	0.0006	0.0067
TMPO	-1.3526	0.0006	0.0067
ZNF259	-1.3576	0.0006	0.0067
TIMELESS	-1.4105	0.0006	0.0067
CH25H	-1.8663	0.0006	0.0067
NTM	1.6486	0.0006	0.0067
TBC1D24	1.6276	0.0006	0.0067
NIPA2	-1.3578	0.0006	0.0067
CGNL1	1.3849	0.0006	0.0067
FAM46B	-1.3768	0.0006	0.0067
ADSSL1	1.9553	0.0006	0.0067
GPR116	1.3525	0.0006	0.0067
RNF223	-1.9707	0.0006	0.0067
FLJ35282	2.0478	0.0006	0.0067
ATP6V1B2	-1.3387	0.0006	0.0072
HMOX2	-1.4191	0.0006	0.0072
MFI2	1.7689	0.0006	0.0072
FST	1.5456	0.0006	0.0072
ORC6	-1.6291	0.0006	0.0072
ZNF608	1.4262	0.0006	0.0072
MID1IP1	-1.4286	0.0006	0.0072
ALOXE3	-1.4975	0.0006	0.0072
POLR1B	-1.3685	0.0006	0.0072
DIXDC1	1.3619	0.0006	0.0072
ZNF25	1.3561	0.0006	0.0072
CYP27C1	-1.4781	0.0006	0.0072
LAMTOR4	1.3708	0.0006	0.0072
ZNF737	1.4155	0.0006	0.0072
FPR2	-3.6317	0.0006	0.0076
GCH1	-1.4171	0.0006	0.0076
IGJ	1.5388	0.0006	0.0076
MYCL1	1.4062	0.0006	0.0076
PMM2	-1.3728	0.0006	0.0076
RGS2	-1.4046	0.0006	0.0076
TBX15	1.4434	0.0006	0.0076
TPBG	-1.365	0.0006	0.0076
TRIM25	-1.3497	0.0006	0.0076
PDLIM4	1.6578	0.0006	0.0076
MORF4L2	-1.3348	0.0006	0.0076
VAV3	1.3563	0.0006	0.0076
CNKSR2	1.6119	0.0006	0.0076
TPX2	-1.3796	0.0006	0.0076
SLC40A1	1.3684	0.0006	0.0076
NUSAP1	-1.3496	0.0006	0.0076
GLTP	-1.5077	0.0006	0.0076
EMCN	1.362	0.0006	0.0076
CYBRD1	1.4149	0.0006	0.0076
SLC35E1	-1.3474	0.0006	0.0076
ARPC5L	-1.3919	0.0006	0.0076
RIOK1	-1.3807	0.0006	0.0076
USP38	-1.338	0.0006	0.0076
TXNDC17	-1.5623	0.0006	0.0076
ZNF514	1.388	0.0006	0.0076
OSBPL1A	1.3382	0.0006	0.0076
BMPER	-1.8493	0.0006	0.0076
CMYA5	1.5255	0.0006	0.0076
GATS	1.5357	0.0006	0.0076
CYP2C18	-1.4881	0.0007	0.0081
MFAP4	1.3834	0.0007	0.0081
ABCC1	-1.3681	0.0007	0.0081
NFIX	1.3593	0.0007	0.0081
RAP2B	-1.3242	0.0007	0.0081
RRP1	-1.4011	0.0007	0.0081
EIF3B	-1.3461	0.0007	0.0081
N4BP1	-1.3352	0.0007	0.0081
SMC4	-1.329	0.0007	0.0081
PRMT5	-1.3658	0.0007	0.0081
C10orf116	1.4885	0.0007	0.0081
ATG2A	-1.4265	0.0007	0.0081
UTP6	-1.3482	0.0007	0.0081
ABCG4	-2.1442	0.0007	0.0081
SLC25A28	-1.466	0.0007	0.0081
EFCAB4A	2.0217	0.0007	0.0081
C9orf152	2.4825	0.0007	0.0081
TNC	-1.4106	0.0008	0.0085
NAP1L2	1.4659	0.0008	0.0085
P4HB	-1.3672	0.0008	0.0085
PIM1	-1.3487	0.0008	0.0085
SIM1	1.5859	0.0008	0.0085
IER2	-1.4167	0.0008	0.0085
EDEM1	-1.3349	0.0008	0.0085
ABCA9	1.3787	0.0008	0.0085
KLK8	-1.3893	0.0008	0.0085
CNNM4	-1.407	0.0008	0.0085
RNF11	-1.345	0.0008	0.0085
AAMDC	1.5373	0.0008	0.0085
MINK1	-1.3689	0.0008	0.0085
SLC25A39	-1.4259	0.0008	0.0085
PARPBP	-1.4517	0.0008	0.0085
MCOLN3	1.4928	0.0008	0.0085
SCYL2	-1.3176	0.0008	0.0085
NAA50	-1.3401	0.0008	0.0085
MRPL52	-1.4579	0.0008	0.0085
DNM3OS	1.4538	0.0008	0.0085
AZGP1	1.4224	0.0008	0.009
CNTFR	2.1954	0.0008	0.009
IFI27	-1.4379	0.0008	0.009
LSP1	1.3921	0.0008	0.009
RBBP6	-1.4484	0.0008	0.009
SNRPG	-1.5976	0.0008	0.009
TDO2	-2.1608	0.0008	0.009
HSP90B1	-1.4124	0.0008	0.009
CORO2A	-1.3982	0.0008	0.009
MANF	-1.3331	0.0008	0.009
RAI14	1.3523	0.0008	0.009
ZNF593	-1.5898	0.0008	0.009
NIP7	-1.4246	0.0008	0.009
TMEM33	-1.3193	0.0008	0.009
CAMK2N1	1.5637	0.0008	0.009
KIAA1462	1.3642	0.0008	0.009
ZFHX4	1.4582	0.0008	0.009
ESPN	1.8926	0.0008	0.009
MYCBPAP	-1.8722	0.0008	0.009
TSHZ2	1.3793	0.0008	0.009
CALR	-1.3615	0.0008	0.0094
DNASE1L3	-1.4556	0.0008	0.0094
EZH2	-1.365	0.0008	0.0094
MLANA	1.3757	0.0008	0.0094
PKM	-1.3817	0.0008	0.0094
RGS16	-1.6892	0.0008	0.0094
HIST1H4B	-1.5892	0.0008	0.0094
RPS6KA4	-1.4092	0.0008	0.0094
LAMC3	1.5768	0.0008	0.0094
ABCA6	1.3441	0.0008	0.0094
IMP3	-1.3623	0.0008	0.0094
ZNF250	1.4283	0.0008	0.0094
ZNF616	1.4634	0.0008	0.0094
FMNL2	-1.3131	0.0008	0.0094
TRHDE-AS1	2.0598	0.0008	0.0094
HCAR2	-1.4097	0.0008	0.0094
TMEM170B	1.3601	0.0008	0.0094
ADCY8	1.8701	0.0009	0.0097
ADRA2A	1.5355	0.0009	0.0097
ALAD	1.355	0.0009	0.0097
GNG11	1.369	0.0009	0.0097
HBA2	-2.5293	0.0009	0.0097
KCNB1	1.9377	0.0009	0.0097
KRT9	1.6849	0.0009	0.0097
MYBL2	-1.6182	0.0009	0.0097
PSMC4	-1.3384	0.0009	0.0097
ADAM17	-1.3169	0.0009	0.0097
TCEB1	-1.3785	0.0009	0.0097
STX11	-1.4214	0.0009	0.0097
HS6ST1	-1.3688	0.0009	0.0097
SCAPER	-1.3353	0.0009	0.0097
NSDHL	-1.384	0.0009	0.0097
FAM49B	-1.3305	0.0009	0.0097
FRAS1	1.475	0.0009	0.0097
CMIP	-1.4221	0.0009	0.0097
CD99L2	1.3957	0.0009	0.0097
RPF2	-1.3619	0.0009	0.0097
TMEM79	-1.3812	0.0009	0.0097
USMG5	-1.3489	0.0009	0.0097
C9orf41	-1.3653	0.0009	0.0097
UNC5B	-1.4657	0.0009	0.0097
WDR72	1.56	0.0009	0.0097
FAM19A2	1.7565	0.0009	0.0097
LOC728606	2.3848	0.0009	0.0097
LOC100506990	1.4848	0.0009	0.0097
CCNF	-1.4476	0.001	0.0102
GPR12	1.7516	0.001	0.0102
HLF	1.3317	0.001	0.0102
JUP	-1.3529	0.001	0.0102
TK2	1.3571	0.001	0.0102
CLCA2	-1.443	0.001	0.0102
SGK2	1.7588	0.001	0.0102
TIMM13	-1.3607	0.001	0.0102
LONRF3	1.7837	0.001	0.0102
CSRNP3	1.4256	0.001	0.0102
DIAPH3	-1.5044	0.001	0.0102
ADAMTS10	1.5327	0.001	0.0102
ZNF439	1.477	0.001	0.0102
SLC26A7	1.886	0.001	0.0102
C12orf56	-1.5983	0.001	0.0102
FGD5	1.3645	0.001	0.0102
ANO5	1.7922	0.001	0.0102
TOMM6	-1.3637	0.001	0.0102
AGTR1	1.5184	0.001	0.0106
BRCA1	-1.366	0.001	0.0106
CYC1	-1.3334	0.001	0.0106
GATA3	1.3998	0.001	0.0106
MR1	1.3551	0.001	0.0106
HIST1H2BH	-1.3672	0.001	0.0106
DYNLL1	-1.3527	0.001	0.0106
CORIN	1.3702	0.001	0.0106
LPHN2	-1.3217	0.001	0.0106
RACGAP1	-1.3622	0.001	0.0106
RCC2	-1.3303	0.001	0.0106
GPR126	-1.3304	0.001	0.0106
SHCBP1	-1.4059	0.001	0.0106
SLIRP	-1.3313	0.001	0.0106
SYDE2	1.5334	0.001	0.0106
BCL6B	1.4395	0.001	0.0106
IGIP	1.3541	0.001	0.0106
GARS	-1.3191	0.001	0.011
PSMB6	-1.3345	0.001	0.011
TIMP2	1.3419	0.001	0.011
SEC61B	-1.3615	0.001	0.011
ATP11B	-1.3532	0.001	0.011
ZFPM2	1.5806	0.001	0.011
MMADHC	-1.3334	0.001	0.011
PDZD4	1.7553	0.001	0.011
CPED1	1.368	0.001	0.011
APH1B	1.4108	0.001	0.011
SH3BGRL2	1.356	0.001	0.011
CDCA7	-1.3966	0.001	0.011
EAF1	-1.3223	0.001	0.011
NUS1	-1.3615	0.001	0.011
CYYR1	1.3938	0.001	0.011
GLT1D1	-1.7307	0.001	0.011
MLKL	-1.4497	0.001	0.011
BCL2	1.3846	0.0011	0.0114
F2R	1.3432	0.0011	0.0114
GPR37	-1.5177	0.0011	0.0114
AGFG2	1.5217	0.0011	0.0114
HSPA9	-1.3702	0.0011	0.0114
IGF2	1.4595	0.0011	0.0114
MAPK10	1.6629	0.0011	0.0114
SLC2A3	-1.3935	0.0011	0.0114
SLC9A2	1.6963	0.0011	0.0114
SSRP1	-1.3143	0.0011	0.0114
P4HA2	1.3524	0.0011	0.0114
SPAG5	-1.3843	0.0011	0.0114
MRPS17	-1.4161	0.0011	0.0114
CNDP2	-1.3278	0.0011	0.0114
NOL10	-1.3296	0.0011	0.0114
DTNA	1.5621	0.0012	0.0118
IGFBP5	1.3954	0.0012	0.0118
MITF	1.354	0.0012	0.0118
RARRES2	1.5662	0.0012	0.0118
TAF1B	-1.3412	0.0012	0.0118
AURKB	-1.6311	0.0012	0.0118
SPDEF	2.2209	0.0012	0.0118
SEC61A1	-1.3087	0.0012	0.0118
DUOX1	-1.3562	0.0012	0.0118
CMTM6	-1.3392	0.0012	0.0118
H2AFJ	-1.3489	0.0012	0.0118
NLN	-1.3335	0.0012	0.0118
AEBP1	1.3295	0.0012	0.0121
ARNT	1.3239	0.0012	0.0121
RERE	1.3394	0.0012	0.0121
BCL3	-1.7487	0.0012	0.0121
AKR1C1	1.3779	0.0012	0.0121
DIO2	-1.3756	0.0012	0.0121
MYO1E	-1.3274	0.0012	0.0121
PRELP	1.4206	0.0012	0.0121
TNNC1	2.3594	0.0012	0.0121
TYR	1.3569	0.0012	0.0121
RAD51AP1	-1.4225	0.0012	0.0121
NLRP1	1.3508	0.0012	0.0121
TMEM38B	-1.3812	0.0012	0.0121
BACH2	1.5374	0.0012	0.0121
USP32	-1.313	0.0012	0.0121
LACRT	5.5586	0.0012	0.0121
RNF19B	-1.3521	0.0012	0.0121
OLFML1	1.3592	0.0012	0.0121
LOC728730	1.6234	0.0012	0.0121
AFF2	1.4457	0.0012	0.0125
HSPA2	1.3576	0.0012	0.0125
LDHA	-1.4327	0.0012	0.0125
MAP3K5	-1.3184	0.0012	0.0125
TSPAN7	1.5521	0.0012	0.0125
SEMA3B	1.6011	0.0012	0.0125
ABLIM3	1.4802	0.0012	0.0125
GINS2	-1.6357	0.0012	0.0125
ACSM5	1.7533	0.0012	0.0125
MFN1	-1.3122	0.0012	0.0125
ADAMTSL3	1.5578	0.0012	0.0125
HS3ST6	2.0006	0.0012	0.0125
GREB1L	1.6845	0.0012	0.0125
LILRA5	-3.7518	0.0012	0.0125
ZNF880	1.4083	0.0012	0.0125
DUSP6	-1.3648	0.0013	0.0129
FBLN1	1.32	0.0013	0.0129
GHR	1.3511	0.0013	0.0129
HPGD	1.3342	0.0013	0.0129
PLAG1	1.5644	0.0013	0.0129
SNCG	1.6228	0.0013	0.0129
SNRPD3	-1.3058	0.0013	0.0129
SSBP1	-1.3147	0.0013	0.0129
TK1	-1.4602	0.0013	0.0129
PDCD11	-1.3116	0.0013	0.0129
MMD	1.3904	0.0013	0.0129
RIPK4	-1.3757	0.0013	0.0129
GSDMC	-1.3289	0.0013	0.0129
RNF150	1.5352	0.0013	0.0129
EFHD2	-1.3887	0.0013	0.0129
RASSF6	1.4208	0.0013	0.0129
FLJ23867	-1.6994	0.0013	0.0129
FOLR1	2.5479	0.0014	0.0132
AFF3	1.4904	0.0014	0.0132
MCM3	-1.3204	0.0014	0.0132
PCOLCE	1.388	0.0014	0.0132
TXNDC9	-1.3299	0.0014	0.0132
IPO7	-1.3366	0.0014	0.0132
FANCI	-1.5039	0.0014	0.0132
BRIX1	-1.328	0.0014	0.0132
CLSTN2	1.5775	0.0014	0.0132
NOL6	-1.363	0.0014	0.0132
FAM136A	-1.3389	0.0014	0.0132
MAMDC2	1.3556	0.0014	0.0132
NEK2	-1.4928	0.0014	0.0137
IFITM3	-1.383	0.0014	0.0137
PINX1	-1.4168	0.0014	0.0137
SLC2A9	-1.6149	0.0014	0.0137
LRIG3	1.302	0.0014	0.0137
AP1S3	-1.5312	0.0014	0.0137
RAET1L	-1.8719	0.0014	0.0137
CCDC141	1.434	0.0014	0.0137
ASPG	-2.2285	0.0014	0.0137
ASAH1	1.3293	0.0014	0.014
EN1	1.5183	0.0014	0.014
HDAC2	-1.3089	0.0014	0.014
IL1RAP	-1.3423	0.0014	0.014
PPIA	-1.3187	0.0014	0.014
RPN2	-1.3106	0.0014	0.014
SNRPN	1.399	0.0014	0.014
MRC2	1.3286	0.0014	0.014
PFDN6	-1.3761	0.0014	0.014
SYNCRIP	-1.3748	0.0014	0.014
TNFRSF19	1.3256	0.0014	0.014
CHD6	1.3111	0.0014	0.014
ZNF160	1.3216	0.0014	0.014
PPARGC1B	-1.3613	0.0014	0.014
CAMP	-3.0456	0.0015	0.0144
DDB2	1.347	0.0015	0.0144
NDUFA9	-1.3273	0.0015	0.0144
PPA1	-1.3087	0.0015	0.0144
ZNF225	1.5011	0.0015	0.0144
SEC24C	-1.3077	0.0015	0.0144
EXPH5	1.3414	0.0015	0.0144
SYNE1	1.3445	0.0015	0.0144
GRHL1	-1.3032	0.0015	0.0144
CLDN18	1.9326	0.0015	0.0144
SPATA6	1.438	0.0015	0.0144
ZNF395	1.3101	0.0015	0.0144
TLN2	1.3726	0.0015	0.0144
EFHC1	1.3913	0.0015	0.0144
TMEM86A	-1.3341	0.0015	0.0144
AQPEP	1.4755	0.0015	0.0144
ATP2A2	-1.3414	0.0016	0.0147
CAPN1	-1.3256	0.0016	0.0147
CAV1	1.3338	0.0016	0.0147
CYP3A4	2.1201	0.0016	0.0147
CYP27B1	-2.0378	0.0016	0.0147
MEGF6	1.3277	0.0016	0.0147
PPARA	1.3347	0.0016	0.0147
SLC2A4	1.8779	0.0016	0.0147
TEF	1.3314	0.0016	0.0147
TXNL1	-1.315	0.0016	0.0147
NUP155	-1.3188	0.0016	0.0147
OXSR1	-1.3017	0.0016	0.0147
EBP	-1.3303	0.0016	0.0147
C9orf84	-1.5381	0.0016	0.0147
CERS3	-1.3217	0.0016	0.0147
ZNF546	1.6622	0.0016	0.0147
PHYH	1.4096	0.0016	0.0151
SLC15A1	-1.3132	0.0016	0.0151
SGCE	1.4066	0.0016	0.0151
LRPPRC	-1.3156	0.0016	0.0151
ZNF525	1.3374	0.0016	0.0151
PAR-SN	1.5751	0.0016	0.0151
VSIG8	-1.6706	0.0016	0.0151
HIST1H2BB	-1.4493	0.0016	0.0154
BCAR3	1.5374	0.0016	0.0154
AKR1C3	1.38	0.0016	0.0154
PPRC1	-1.3814	0.0016	0.0154
TTYH1	1.996	0.0016	0.0154
ZFP2	1.7954	0.0016	0.0154
SPINK7	1.6733	0.0016	0.0154
TMEM241	-1.4529	0.0016	0.0154
DZIP1L	1.5671	0.0016	0.0154
PIGW	-1.3761	0.0016	0.0154
LOC100131564	1.4266	0.0016	0.0154
BDKRB2	-1.3653	0.0017	0.0158
PARK2	1.5284	0.0017	0.0158
PRKAA2	1.4582	0.0017	0.0158
EIF2B2	-1.3694	0.0017	0.0158
HIST1H2AG	-1.3669	0.0017	0.0158
CKAP5	-1.3148	0.0017	0.0158
RRS1	-1.4179	0.0017	0.0158
STXBP6	1.4687	0.0017	0.0158
CYP39A1	1.3973	0.0017	0.0158
SYT17	2.1488	0.0017	0.0158
DNAJC11	-1.3457	0.0017	0.0158
ACSS3	1.4645	0.0017	0.0158
DNER	1.5724	0.0017	0.0158
DOK6	1.5079	0.0017	0.0158
AMD1	-1.3239	0.0018	0.0161
EPCAM	1.5661	0.0018	0.0161
PLCD1	-1.361	0.0018	0.0161
VDAC2	-1.3553	0.0018	0.0161
UBXN8	-1.4336	0.0018	0.0161
BCAS1	1.7286	0.0018	0.0161
PHF15	1.3941	0.0018	0.0161
ZDHHC2	1.3343	0.0018	0.0161
ERRFI1	-1.3255	0.0018	0.0161
VTCN1	1.6599	0.0018	0.0161
STK32A	1.8961	0.0018	0.0161
CD47	-1.3194	0.0018	0.0165
CHUK	-1.3015	0.0018	0.0165
FDPS	-1.307	0.0018	0.0165
PLA2G2A	-1.6763	0.0018	0.0165
HIST1H3F	-1.6723	0.0018	0.0165
RGN	1.6944	0.0018	0.0165
FIGNL1	-1.3041	0.0018	0.0165
SGOL2	-1.3901	0.0018	0.0165
ZNF836	1.3799	0.0018	0.0165
ZNF610	1.9461	0.0018	0.0165
AMY2B	1.509	0.0018	0.0168
AQP9	1.4446	0.0018	0.0168
CEBPD	-1.3493	0.0018	0.0168
GADD45B	-1.3819	0.0018	0.0168
NINJ1	1.4463	0.0018	0.0168
SFPQ	-1.3286	0.0018	0.0168
NXPH3	1.6768	0.0018	0.0168
MXRA5	1.3145	0.0018	0.0168
SLC35E4	-1.4853	0.0018	0.0168
IFIT1	-1.3521	0.0019	0.0172
MEIS1	1.387	0.0019	0.0172
MYC	-1.3202	0.0019	0.0172
NARS	-1.3013	0.0019	0.0172
PRODH	1.5315	0.0019	0.0172
NR4A3	-1.5364	0.0019	0.0172
AP3D1	-1.3124	0.0019	0.0172
PTPRU	1.4671	0.0019	0.0172
ACOT7	-1.4676	0.0019	0.0172
ETHE1	-1.5049	0.0019	0.0172
LMOD1	1.3907	0.0019	0.0172
TMPRSS11E	1.6108	0.0019	0.0172
KIAA1549	1.5565	0.0019	0.0172
AMPH	1.8327	0.002	0.0175
APBB2	1.3183	0.002	0.0175
SH3GL3	-1.6623	0.002	0.0175
FCGBP	1.3606	0.002	0.0175
PDCD6	-1.3214	0.002	0.0175
GPD1L	1.3307	0.002	0.0175
KLF15	1.9158	0.002	0.0175
WNT4	1.3482	0.002	0.0175
PGPEP1	1.4514	0.002	0.0175
ITIH5	1.3724	0.002	0.0175
LRRC8C	1.3193	0.002	0.0175
SKA1	-1.5587	0.002	0.0175
LOC100130691	1.4195	0.002	0.0175
HIST1H2AE	-1.3165	0.002	0.0178
HSPA7	1.5322	0.002	0.0178
IL12B	-2.2544	0.002	0.0178
CCL3	-3.0424	0.002	0.0178
SLC6A4	1.6879	0.002	0.0178
REPS2	1.4266	0.002	0.0178
EI24	-1.3008	0.002	0.0178
RAB31	-1.3027	0.002	0.0178
BAZ1A	-1.3093	0.002	0.0178
LSM7	-1.6134	0.002	0.0178
IFIH1	-1.3483	0.002	0.0178
ZNF750	-1.3776	0.002	0.0178
HKR1	1.3371	0.002	0.0178
MPZ	1.6605	0.002	0.0181
SRSF3	-1.3184	0.002	0.0181
IL24	-4.6979	0.002	0.0181
GNL3	-1.393	0.002	0.0181
DNTTIP2	-1.3019	0.002	0.0181
OLFML3	1.3128	0.002	0.0181
MBOAT1	1.408	0.002	0.0181
ZNF709	1.4512	0.002	0.0181
CITED4	-1.6036	0.002	0.0181
FOXN3	1.309	0.0021	0.0185
HDGF	-1.3279	0.0021	0.0185
NFKBIA	-1.294	0.0021	0.0185
SEC61G	-1.3223	0.0021	0.0185
POLE3	-1.2964	0.0021	0.0185
ZKSCAN3	1.5876	0.0021	0.0185
ZNF251	1.3822	0.0021	0.0185
CNKSR3	-1.3311	0.0021	0.0185
THSD7A	1.3828	0.0021	0.0185
MIR143HG	1.3591	0.0021	0.0185
AADAC	2.7063	0.0022	0.0188
FADS1	1.4077	0.0022	0.0188
SRGN	-1.3417	0.0022	0.0188
PRKDC	-1.3524	0.0022	0.0188
UQCRFS1	-1.3122	0.0022	0.0188
UBE2C	-1.5489	0.0022	0.0188
COBL	1.3806	0.0022	0.0188
RPL26L1	-1.524	0.0022	0.0188
AKIRIN2	-1.4211	0.0022	0.0188
CATSPERB	-1.6931	0.0022	0.0188
CDCA5	-1.574	0.0022	0.0188
ZNF570	1.4362	0.0022	0.0188
DENND5B	1.4069	0.0022	0.0188
DNMT1	-1.3019	0.0022	0.0191
SLC26A2	1.3629	0.0022	0.0191
DUSP5	-1.4125	0.0022	0.0191
MYO5B	-1.3094	0.0022	0.0191
HIST1H2AI	-1.4826	0.0022	0.0191
USP6NL	-1.3083	0.0022	0.0191
DNAJB4	1.3133	0.0022	0.0191
TRHDE	1.9546	0.0022	0.0191
DGAT2	1.3018	0.0022	0.0191
PHACTR3	1.7898	0.0022	0.0191
ACACA	-1.2899	0.0022	0.0194
AES	1.3292	0.0022	0.0194
FCGRT	1.3443	0.0022	0.0194
MARK3	-1.2963	0.0022	0.0194
THRSP	3.5478	0.0022	0.0194
HIST1H2BG	-1.3551	0.0022	0.0194
HDAC5	1.3125	0.0022	0.0194
C14orf1	-1.4307	0.0022	0.0194
NOC4L	-1.6448	0.0022	0.0194
MYCT1	1.3864	0.0022	0.0194
KBTBD7	1.418	0.0022	0.0194
CYS1	1.6736	0.0022	0.0194
MIR203	-1.8E308	0.0022	0.0194
SLC1A6	1.8058	0.0023	0.0197
SLC25A27	1.4269	0.0023	0.0197
CRISP3	1.5384	0.0023	0.0197
WSCD1	1.6789	0.0023	0.0197
PDCD4	1.3688	0.0023	0.0197
CBX2	-1.5893	0.0023	0.0197
STEAP1B	-1.8935	0.0023	0.0197
ADCY6	1.4	0.0024	0.02
RCC1	-1.4662	0.0024	0.02
ISLR	1.3509	0.0024	0.02
NDUFB2	-1.3249	0.0024	0.02
NPY5R	1.9384	0.0024	0.02
PSMB3	-1.3151	0.0024	0.02
PTAFR	-1.3616	0.0024	0.02
SIX1	1.7061	0.0024	0.02
TUB	1.4802	0.0024	0.02
VEGFA	-1.3234	0.0024	0.02
LCE2B	1.3217	0.0024	0.02
ENAH	-1.3171	0.0024	0.02
GSDMB	1.6347	0.0024	0.02
KCTD7	1.4664	0.0024	0.02
LOC284578	1.9921	0.0024	0.02
HOXB3	1.5986	0.0024	0.0204
DENND2A	1.6371	0.0024	0.0204
TENM2	-1.2982	0.0024	0.0204
ZNF449	1.3954	0.0024	0.0204
LOC646862	-1.9181	0.0024	0.0204
MLL	1.2945	0.0024	0.0207
PLK1	-1.6707	0.0024	0.0207
PREP	-1.3016	0.0024	0.0207
SRSF9	-1.4402	0.0024	0.0207
LAP3	-1.308	0.0024	0.0207
ATP6V1D	-1.2933	0.0024	0.0207
IWS1	-1.2888	0.0024	0.0207
GLT8D2	1.3912	0.0024	0.0207
STARD4	-1.7383	0.0024	0.0207
EEF1A2	-1.633	0.0025	0.021
LAMB2	1.3021	0.0025	0.021
HTRA1	1.3307	0.0025	0.021
SOX8	1.8062	0.0025	0.021
CYP4F12	1.4937	0.0025	0.021
ZNF347	1.3876	0.0025	0.021
A2ML1	-1.4171	0.0025	0.021
RDH12	-1.3004	0.0025	0.021
ANKFN1	1.725	0.0025	0.021
PTN	1.396	0.0026	0.0213
WDR1	-1.2992	0.0026	0.0213
TRAP1	-1.301	0.0026	0.0213
UBD	-1.418	0.0026	0.0213
PDGFC	1.3431	0.0026	0.0213
LOC285629	-1.7622	0.0026	0.0213
C15orf59	1.6512	0.0026	0.0213
CDK14	1.3372	0.0026	0.0216
PEX11A	1.4406	0.0026	0.0216
MTHFD2	-1.3112	0.0026	0.0216
LGALSL	-1.3027	0.0026	0.0216
KIAA1147	1.2904	0.0026	0.0216
ADAM33	1.4077	0.0026	0.0216
RANBP3L	1.7218	0.0026	0.0216
NEGR1	1.3006	0.0026	0.0216
BYSL	-1.5905	0.0026	0.022
SERPINB8	-1.3822	0.0026	0.022
LTB4R2	-1.8847	0.0026	0.022
CDC42SE1	-1.2985	0.0026	0.022
MRPS35	-1.2874	0.0026	0.022
PPP4C	-1.3724	0.0027	0.0223
NOP14	-1.3101	0.0027	0.0223
MAGI1	1.2983	0.0027	0.0223
POLR1C	-1.3788	0.0027	0.0223
OXGR1	1.7716	0.0027	0.0223
HOOK1	-1.2901	0.0027	0.0223
JAM2	1.368	0.0027	0.0223
IDI1	-1.3026	0.0028	0.0226
NFIL3	-1.3341	0.0028	0.0226
RPS29	-1.3596	0.0028	0.0226
SPOCK1	1.4132	0.0028	0.0226
UCK2	-1.2995	0.0028	0.0226
ZNF224	1.3906	0.0028	0.0226
G3BP1	-1.3036	0.0028	0.0226
WDR3	-1.309	0.0028	0.0226
ARHGEF40	1.3816	0.0028	0.0226
PNMAL2	1.6413	0.0028	0.0226
TXNDC5	-1.3518	0.0028	0.0226
DHRS1	-1.3736	0.0028	0.0226
ZNF420	1.4505	0.0028	0.0226
DTHD1	1.8742	0.0028	0.0226
CYP1A1	2.1188	0.0028	0.0229
LETM1	-1.2876	0.0028	0.0229
SRSF1	-1.3285	0.0028	0.0229
TOP1P1	-1.6247	0.0028	0.0229
TRPC1	1.3848	0.0028	0.0229
LGI3	1.9072	0.0028	0.0229
CCDC36	1.7956	0.0028	0.0229
BUB1B	-1.5477	0.0028	0.0232
SERPINF1	1.3033	0.0028	0.0232
RAP1GAP	-1.6251	0.0028	0.0232
ZNF510	1.3254	0.0028	0.0232
DYNLRB1	1.3204	0.0028	0.0232
PLIN5	-1.5211	0.0028	0.0232
LOC100506834	1.6133	0.0028	0.0232
CYB5R3	1.3261	0.0029	0.0235
OPHN1	1.3261	0.0029	0.0235
PON2	-1.2922	0.0029	0.0235
CORO2B	1.5851	0.0029	0.0235
CELF2	1.2965	0.0029	0.0235
KIAA1549L	1.5287	0.0029	0.0235
SPATA7	1.4236	0.0029	0.0235
SPATA5L1	-1.3673	0.0029	0.0235
CBFB	-1.2915	0.003	0.0238
CREBL2	1.2788	0.003	0.0238
NOVA1	1.5534	0.003	0.0238
VRK1	-1.3093	0.003	0.0238
SLC7A5	-1.3753	0.003	0.0238
HS3ST3A1	-1.8633	0.003	0.0238
KIF20A	-1.87	0.003	0.0238
SERTAD1	-1.4948	0.003	0.0238
CCDC109B	-1.3121	0.003	0.0238
NCAPG	-1.5488	0.003	0.0238
NKD1	1.3916	0.003	0.0238
LOC401320	1.3969	0.003	0.0238
CDKN1B	1.2937	0.003	0.024
FGFR1	1.3147	0.003	0.024
FMOD	1.3153	0.003	0.024
GGTA1P	1.3261	0.003	0.024
GSTM3	1.3076	0.003	0.024
SCGB2A2	4.2583	0.003	0.024
RANGAP1	-1.2909	0.003	0.024
UGDH	-1.2991	0.003	0.024
ELL2	-1.2852	0.003	0.024
MRPL46	-1.3617	0.003	0.024
PYCARD	-1.3118	0.003	0.024
EFHC2	1.4927	0.003	0.024
PDE12	-1.3074	0.003	0.024
C14orf64	1.9425	0.003	0.024
KPRP	-1.3062	0.003	0.024
GALNT3	-1.315	0.003	0.0242
XK	-1.5199	0.003	0.0242
HIST2H2BE	-1.296	0.003	0.0242
MFAP3L	1.2944	0.003	0.0242
KLHL18	-1.3115	0.003	0.0242
AK5	1.4658	0.003	0.0242
PABPC1	-1.3261	0.003	0.0242
RRP15	-1.2835	0.003	0.0242
LRRN1	1.5396	0.003	0.0242
FGD4	1.273	0.003	0.0242
CNEP1R1	-1.3318	0.003	0.0242
WHAMMP1	1.3904	0.003	0.0242
FABP5	-1.4836	0.0031	0.0245
FOXO1	1.2917	0.0031	0.0245
SEPP1	1.3702	0.0031	0.0245
HIST1H3G	-1.5309	0.0031	0.0245
BMS1	-1.2741	0.0031	0.0245
ASF1B	-1.6298	0.0031	0.0245
C12orf4	-1.3005	0.0031	0.0245
CMBL	1.5417	0.0031	0.0245
ZNF555	1.3959	0.0031	0.0245
CASK	-1.3748	0.0032	0.0248
CENPN	-1.6273	0.0032	0.0248
SH2D4A	-1.3175	0.0032	0.0248
DENND2C	-1.2885	0.0032	0.0248
GJA3	-1.6954	0.0032	0.0251
STAT1	-1.3817	0.0032	0.0251
PSME3	-1.3117	0.0032	0.0251
PRRG4	-1.2862	0.0032	0.0251
LBH	1.3115	0.0032	0.0251
LOC728431	-1.5132	0.0032	0.0251
ADAM10	-1.289	0.0032	0.0254
FH	-1.2775	0.0032	0.0254
GAB2	1.3326	0.0032	0.0254
C2CD2	1.2987	0.0032	0.0254
GINS4	-1.502	0.0032	0.0254
CCSAP	1.2778	0.0032	0.0254
C14orf37	1.4682	0.0032	0.0254
RRM1	-1.2859	0.0033	0.0258
IFIT5	-1.2884	0.0033	0.0258
CYP4V2	1.3168	0.0033	0.0258
S100A10	-1.2911	0.0034	0.0261
IL23A	-1.7673	0.0034	0.0261
NECAB1	1.4928	0.0034	0.0261
GINS3	-1.378	0.0034	0.0261
ACSF2	1.4332	0.0034	0.0261
ZNF615	1.384	0.0034	0.0261
CNGA1	1.6013	0.0034	0.0264
GBP3	-1.3089	0.0034	0.0264
CCL17	-2.1627	0.0034	0.0264
SRP54	-1.2831	0.0034	0.0264
CCL27	2.2501	0.0034	0.0264
ANAPC7	-1.2913	0.0034	0.0264
TRAK2	1.2739	0.0034	0.0264
STARD13	1.3253	0.0034	0.0264
CFL1	-1.2825	0.0034	0.0266
ZXDA	1.4096	0.0034	0.0266
TMED5	-1.2772	0.0034	0.0266
TTC21B	1.3091	0.0034	0.0266
ZNF559	1.4466	0.0034	0.0266
JDP2	1.3279	0.0034	0.0266
TTC39B	-1.2824	0.0034	0.0266
RGMB	1.3116	0.0034	0.0266
LINC00667	1.3213	0.0034	0.0266
MGC72080	-1.5791	0.0034	0.0266
HNRNPA2B1	-1.3123	0.0035	0.0269
HIST1H2AL	-1.3741	0.0035	0.0269
MYOM2	1.7167	0.0035	0.0269
DIP2C	1.3448	0.0035	0.0269
PDZD2	1.3	0.0035	0.0269
NUP210	-1.4144	0.0035	0.0269
ACOT2	1.5088	0.0036	0.0272
SGOL1	-1.5117	0.0036	0.0272
EIF4E3	1.3226	0.0036	0.0272
LINC00478	1.3979	0.0036	0.0272
BRCA2	-1.3009	0.0036	0.0275
CAPZA1	-1.3007	0.0036	0.0275
FANCD2	-1.3377	0.0036	0.0275
LIPE	1.7854	0.0036	0.0275
FTSJD1	-1.2799	0.0036	0.0275
PRUNE2	1.3277	0.0036	0.0275
DPAGT1	-1.4876	0.0036	0.0278
PRMT1	-1.3016	0.0036	0.0278
NPM1	-1.3214	0.0036	0.0278
TIAM1	-1.2766	0.0036	0.0278
AHSA1	-1.279	0.0036	0.0278
SLC6A15	-1.3756	0.0036	0.0278
UTP3	-1.2911	0.0036	0.0278
XYLT2	1.3506	0.0036	0.0278
ZNF486	1.4356	0.0036	0.0278
ADHFE1	1.8576	0.0036	0.0278
HBA1	-2.515	0.0037	0.0281
KCNQ1OT1	1.3008	0.0037	0.0281
MTO1	-1.2985	0.0037	0.0281
LPCAT1	-1.3351	0.0037	0.0281
DNAJC5	-1.2817	0.0037	0.0281
SLC2A13	1.3187	0.0037	0.0281
SPNS2	-1.3907	0.0037	0.0281
MXRA7	1.3057	0.0037	0.0281
KRT83	1.8077	0.0038	0.0283
XPC	1.2861	0.0038	0.0283
ZNF33A	1.2741	0.0038	0.0283
ZNF91	1.2839	0.0038	0.0283
ACOX2	1.6297	0.0038	0.0283
FASTKD2	-1.2748	0.0038	0.0283
KCNMB4	1.471	0.0038	0.0283
TRMT10C	-1.2811	0.0038	0.0283
MB21D1	-1.4951	0.0038	0.0283
HSPD1	-1.5579	0.0038	0.0286
MCL1	-1.316	0.0038	0.0286
U2AF1	-1.3363	0.0038	0.0286
APOL1	-1.4945	0.0038	0.0286
PDGFD	1.3275	0.0038	0.0286
EMX2OS	1.4662	0.0038	0.0286
LOC283050	1.804	0.0038	0.0286
SLC8A1	1.2931	0.0038	0.0289
TFDP1	-1.2868	0.0038	0.0289
EIF1	-1.2692	0.0038	0.0289
BTN3A1	1.327	0.0038	0.0289
LAS1L	-1.3006	0.0038	0.0289
TP53INP1	1.2871	0.0038	0.0289
YWHAZ	-1.3912	0.0039	0.0291
HIST1H3H	-1.4968	0.0039	0.0291
DENR	-1.2712	0.0039	0.0291
ZNF234	1.3673	0.0039	0.0291
OLFML2B	1.3178	0.0039	0.0291
WDR83OS	1.492	0.0039	0.0291
PPP4R4	-1.9781	0.0039	0.0291
NDEL1	-1.2783	0.0039	0.0291
TMEM132B	1.5015	0.0039	0.0291
CCDC85C	-1.3742	0.004	0.0295
ADRA1A	1.8742	0.004	0.0298
ZNF189	1.3236	0.004	0.0298
MXRA8	1.3324	0.004	0.0298
ZSCAN18	1.481	0.004	0.0298
TMEM47	1.3082	0.004	0.0298
[truncated: 490 more rows]
