# Supplementary material for: Network analysis of psoriasis reveals biological pathways and roles for coding and long non-coding RNAs
Source: BMC Genomics. 2016 Oct 28;17:841. doi: 10.1186/s12864-016-3188-y (PMC5084355; doi:10.1186/s12864-016-3188-y)
Supplement: Additional file 2: — List of GO terms enriched for amongst differentially expressed genes. The full list of GO terms that are enriched for amongst the differentially expressed genes in (1) PPvNN and (2) PPvPT. Direction indicates whether genes enriching for a given GO term are overexpressed (up) or underexpressed (down). (XLS 336 kb) [file 12864_2016_3188_MOESM2_ESM.xls]

## Sheet: PPvNN
PPvNN
GO Term	direction	p-value
viral reproductive process	up	1.4e-98
nuclear division	up	1.3e-87
mitosis	up	1.3e-87
DNA repair	up	2.1e-83
innate immune response	up	1.5e-81
interphase	up	6.9e-80
interphase of mitotic cell cycle	up	1.4e-79
ribonucleoprotein complex biogenesis	up	4.2e-78
symbiosis, encompassing mutualism through parasitism	up	2e-75
interspecies interaction between organisms	up	2e-75
cellular component biogenesis at cellular level	up	3.3e-74
cell division	up	1.6e-72
regulation of mitotic cell cycle	up	4e-69
epidermis development	up	7e-64
virus-host interaction	up	1.4e-63
ribosome biogenesis	up	1.3e-60
microtubule organizing center	up	1.2e-59
ribosomal subunit	up	7.6e-57
regulation of defense response	up	4.5e-55
antigen processing and presentation	up	1.4e-53
protein targeting to ER	up	5.2e-53
establishment of protein localization to endoplasmic reticulum	up	5.2e-53
establishment of protein localization to organelle	up	1.2e-52
centrosome	up	2.5e-52
regulation of cytokine production	up	3e-52
cytosolic part	up	4.4e-52
antigen processing and presentation of exogenous antigen	up	2.1e-50
S phase	up	1.8e-49
G1/S transition of mitotic cell cycle	up	2.2e-49
regulation of cell activation	up	2.4e-48
antigen processing and presentation of peptide antigen	up	3.8e-48
spliceosomal complex	up	4.4e-48
cellular component disassembly	up	7.3e-48
positive regulation of immune response	up	7.5e-48
hair follicle maturation	up	9.7e-48
cellular component disassembly at cellular level	up	1.1e-47
endosomal part	up	7.7e-47
regulation of lymphocyte activation	up	7.8e-47
leukocyte activation	up	1.5e-46
nucleoside metabolic process	up	4.4e-45
immune response-regulating signaling pathway	up	5.3e-45
developmental maturation	up	5.9e-45
endosome membrane	up	7.2e-45
viral infectious cycle	up	8.9e-45
negative regulation of protein metabolic process	up	9.4e-44
guanyl nucleotide binding	up	5.4e-43
chromosome segregation	up	8.6e-43
spindle	up	9.8e-43
molting cycle process	up	1.1e-42
hair cycle process	up	1.1e-42
molting cycle	up	1.3e-42
hair cycle	up	1.3e-42
ligase activity	up	3.1e-41
immune response-activating signal transduction	up	9.5e-41
keratinization	up	1.4e-40
chromatin	up	4.2e-40
mitochondrial membrane	up	8.3e-40
macromolecular complex disassembly	up	9.8e-40
regulation of ubiquitin-protein ligase activity involved in mitotic cell cycle	up	3.7e-39
inflammatory response	up	3.9e-39
ATP metabolic process	up	8.9e-39
guanosine-containing compound metabolic process	up	1.1e-38
protein complex disassembly	up	2.2e-38
nuclear chromosome	up	2.9e-37
keratinocyte differentiation	up	4.5e-37
antigen processing and presentation of peptide antigen via MHC class I	up	1.7e-36
lymphocyte activation	up	1.8e-36
microtubule	up	2e-36
regulation of interphase of mitotic cell cycle	up	5.8e-36
hemostasis	up	7.7e-36
cellular process involved in reproduction	up	1.1e-35
activation of immune response	up	1.4e-35
perinuclear region of cytoplasm	up	1.9e-35
large ribosomal subunit	up	3.3e-35
response to virus	up	3.4e-35
coagulation	up	6.4e-35
blood coagulation	up	6.4e-35
protein-DNA complex assembly	up	1.5e-34
epidermal cell differentiation	up	1.7e-34
guanosine-containing compound catabolic process	up	1.9e-34
regulation of immune effector process	up	4.1e-34
protein-DNA complex subunit organization	up	2.4e-33
RNA localization	up	3.8e-33
chromatin assembly	up	9.6e-33
vacuole	up	1.2e-32
regulation of I-kappaB kinase/NF-kappaB cascade	up	2.1e-32
protein heterodimerization activity	up	2.5e-32
RNA transport	up	1.1e-31
nucleic acid transport	up	1.1e-31
establishment of RNA localization	up	1.1e-31
kinetochore	up	2.2e-31
ligase activity, forming carbon-nitrogen bonds	up	2.4e-31
immune system development	up	3e-31
nuclear transport	up	7.5e-31
positive regulation of cytokine production	up	1.9e-30
mRNA transport	up	2.4e-30
helicase activity	up	2.9e-30
response to bacterium	up	3.6e-30
lysosome	up	5.6e-30
nucleobase-containing compound transport	up	4.3e-29
kinase binding	up	9.3e-29
acid-amino acid ligase activity	up	1.1e-28
condensed chromosome kinetochore	up	1.9e-28
response to radiation	up	4.2e-28
signal transduction in response to DNA damage	up	1.4e-27
negative regulation of cellular component organization	up	1.7e-27
isomerase activity	up	1.8e-27
hemopoietic or lymphoid organ development	up	2.1e-27
activation of innate immune response	up	2.8e-27
nuclease activity	up	2.8e-27
leukocyte migration	up	3.6e-27
carbohydrate derivative biosynthetic process	up	6e-27
G2/M transition of mitotic cell cycle	up	8e-27
ribonucleoprotein complex subunit organization	up	1.1e-26
ATP-dependent helicase activity	up	2.3e-26
ubiquitin ligase complex	up	2.8e-26
Golgi vesicle transport	up	3.7e-26
proteasome complex	up	4e-26
cellular nitrogen compound biosynthetic process	up	4.2e-26
nuclear envelope	up	4.6e-26
regulation of G1/S transition of mitotic cell cycle	up	6.7e-26
mitochondrial inner membrane	up	8.5e-26
methylation	up	9.2e-26
ribonucleoprotein complex assembly	up	1.3e-25
hemopoiesis	up	2.5e-25
immune effector process	up	2.5e-25
endocytosis	up	2.5e-25
RNA export from nucleus	up	5.2e-25
vesicle membrane	up	1e-24
T cell activation	up	1.1e-24
small ribosomal subunit	up	2.1e-24
signal transduction involved in DNA damage checkpoint	up	2.6e-24
signal transduction involved in DNA integrity checkpoint	up	2.6e-24
signal transduction involved in mitotic cell cycle checkpoint	up	2.9e-24
signal transduction involved in mitotic cell cycle G1/S transition DNA damage checkpoint	up	2.9e-24
signal transduction involved in mitotic cell cycle G1/S checkpoint	up	2.9e-24
vacuolar part	up	2.9e-24
aromatic compound biosynthetic process	up	3.3e-24
mitochondrion organization	up	5e-24
epithelial cell differentiation	up	5.2e-24
carbohydrate binding	up	5.9e-24
regulation of viral reproduction	up	6.1e-24
cytoplasmic vesicle membrane	up	6.9e-24
signal transduction involved in cell cycle checkpoint	up	7.5e-24
signal transduction involved in G1/S transition checkpoint	up	7.7e-24
ubiquitin-protein ligase activity	up	1.3e-23
regulation of response to external stimulus	up	1.7e-23
organophosphate biosynthetic process	up	1.8e-23
G1/S transition checkpoint	up	2e-23
transferase activity, transferring one-carbon groups	up	2.2e-23
nucleoside phosphate biosynthetic process	up	2.5e-23
mitochondrial matrix	up	5.2e-23
chromatin remodeling complex	up	6.5e-23
signal transduction by p53 class mediator	up	7e-23
methyltransferase activity	up	8.8e-23
serine-type peptidase activity	up	9e-23
unfolded protein binding	up	1.5e-22
response to molecule of bacterial origin	up	1.8e-22
serine hydrolase activity	up	1.8e-22
nucleosome	up	6.6e-22
spindle pole	up	8.9e-22
regulation of mononuclear cell proliferation	up	2.2e-21
regulation of proteolysis	up	4.6e-21
regulation of reproductive process	up	7.9e-21
regulation of cellular amine metabolic process	up	8.6e-21
nucleotidyltransferase activity	up	1.3e-20
regulation of translation	up	1.8e-20
structure-specific DNA binding	up	2.8e-20
negative regulation of immune system process	up	5.2e-20
protein C-terminus binding	up	5.3e-20
positive regulation of viral reproduction	up	7.1e-20
regulation of protein transport	up	7.2e-20
external side of plasma membrane	up	7.8e-20
vacuolar membrane	up	9.7e-20
immune response-activating cell surface receptor signaling pathway	up	1.8e-19
mitochondrial ribosome	up	2e-19
organellar ribosome	up	2e-19
DNA-directed RNA polymerase complex	up	2.9e-19
translation factor activity, nucleic acid binding	up	3.1e-19
response to ionizing radiation	up	3.4e-19
exocytosis	up	4.5e-19
RNA polymerase complex	up	6e-19
sister chromatid segregation	up	6.9e-19
midbody	up	7e-19
leukocyte differentiation	up	7.1e-19
apoptotic signaling pathway	up	1e-18
regulation of execution phase of apoptosis	up	1.8e-18
cellular membrane fusion	up	3.1e-18
cullin-RING ubiquitin ligase complex	up	3.8e-18
mitotic sister chromatid segregation	up	4.3e-18
organelle localization	up	4.6e-18
regulation of protein catabolic process	up	6.6e-18
positive regulation of reproductive process	up	7.5e-18
antigen processing and presentation of peptide or polysaccharide antigen via MHC class II	up	7.6e-18
mitochondrial membrane part	up	9e-18
regulation of inflammatory response	up	1.1e-17
positive regulation of cellular component movement	up	1.8e-17
endosomal transport	up	3.2e-17
magnesium ion binding	up	3.3e-17
DNA-directed RNA polymerase II, holoenzyme	up	8.4e-17
cytokine production	up	8.7e-17
positive regulation of cell motility	up	1.1e-16
nuclear matrix	up	1.5e-16
endoplasmic reticulum lumen	up	1.8e-16
positive regulation of locomotion	up	1.9e-16
platelet activation	up	2e-16
small nuclear ribonucleoprotein complex	up	3.2e-16
ribonucleoprotein complex binding	up	6.5e-16
regulation of cysteine-type endopeptidase activity	up	9.7e-16
cysteine-type peptidase activity	up	1.6e-15
regulation of peptidyl-tyrosine phosphorylation	up	2.1e-15
translation initiation factor activity	up	2.2e-15
nucleobase metabolic process	up	2.5e-15
nucleolar part	up	2.7e-15
mitochondrial transport	up	2.8e-15
cell activation involved in immune response	up	3.2e-15
leukocyte activation involved in immune response	up	3.2e-15
membrane raft	up	4.5e-15
regulation of defense response to virus	up	4.9e-15
defense response to bacterium	up	5.8e-15
cytokinesis	up	6.4e-15
binding, bridging	up	6.5e-15
oxidoreductase activity, acting on NADH or NADPH	up	6.6e-15
establishment of organelle localization	up	6.8e-15
myeloid leukocyte activation	up	8.7e-15
rRNA binding	up	8.9e-15
small conjugating protein ligase binding	up	1.2e-14
TRIF-dependent toll-like receptor signaling pathway	up	1.6e-14
microtubule organizing center part	up	1.6e-14
protein transporter activity	up	1.8e-14
phosphatidylinositol binding	up	2.1e-14
metallopeptidase activity	up	2.2e-14
tubulin binding	up	2.3e-14
electron carrier activity	up	2.7e-14
defense response to virus	up	3.9e-14
protein binding, bridging	up	5e-14
protein import	up	9.7e-14
exopeptidase activity	up	1.1e-13
cellular respiration	up	1.1e-13
nuclear pore	up	1.6e-13
RNA capping	up	2.2e-13
response to topologically incorrect protein	up	2.9e-13
replication fork	up	3e-13
oxidoreductase activity, acting on the CH-OH group of donors, NAD or NADP as acceptor	up	3.6e-13
MHC protein complex	up	3.6e-13
proteasome core complex	up	4.4e-13
microtubule organizing center organization	up	5.2e-13
regulation of JNK cascade	up	6.6e-13
pyrimidine-containing compound biosynthetic process	up	7.7e-13
double-stranded RNA binding	up	8.2e-13
purine-containing compound biosynthetic process	up	8.2e-13
positive regulation of cysteine-type endopeptidase activity	up	8.3e-13
mitochondrial outer membrane	up	9.5e-13
mRNA binding	up	1e-12
myeloid cell differentiation	up	1.3e-12
outer membrane	up	1.4e-12
lymphocyte differentiation	up	1.5e-12
ligase activity, forming carbon-oxygen bonds	up	1.6e-12
ligase activity, forming aminoacyl-tRNA and related compounds	up	1.6e-12
organelle outer membrane	up	1.7e-12
regulation of response to DNA damage stimulus	up	1.7e-12
oxidoreductase activity, acting on CH-OH group of donors	up	2e-12
regulation of cytokine biosynthetic process	up	2e-12
pyrimidine-containing compound metabolic process	up	2e-12
cell cortex	up	2.2e-12
microtubule associated complex	up	2.7e-12
nucleotide-binding domain, leucine rich repeat containing receptor signaling pathway	up	3.6e-12
regulation of ERBB signaling pathway	up	3.6e-12
coated membrane	up	4.6e-12
membrane coat	up	4.6e-12
DNA helicase activity	up	4.6e-12
condensed chromosome outer kinetochore	up	5.6e-12
regulation of protein secretion	up	6.1e-12
mitotic spindle organization	up	7.3e-12
oxidoreductase activity, acting on NADH or NADPH, quinone or similar compound as acceptor	up	7.4e-12
establishment or maintenance of cell polarity	up	7.5e-12
nuclear ubiquitin ligase complex	up	7.6e-12
Golgi stack	up	8.6e-12
negative regulation of reproductive process	up	9.3e-12
response to unfolded protein	up	9.9e-12
regulation of chemotaxis	up	1.1e-11
ATP-dependent DNA helicase activity	up	1.2e-11
B cell activation	up	1.5e-11
regulation of cell killing	up	1.5e-11
collagen	up	1.8e-11
maintenance of protein location	up	1.9e-11
purinergic nucleotide receptor signaling pathway	up	2.4e-11
motor activity	up	2.7e-11
regulation of behavior	up	2.9e-11
maintenance of location	up	3.2e-11
regulation of endocytosis	up	3.4e-11
regulation of viral genome replication	up	3.6e-11
autophagy	up	4.1e-11
purinergic receptor signaling pathway	up	4.2e-11
ERBB signaling pathway	up	4.4e-11
vacuole organization	up	4.7e-11
vesicle organization	up	4.8e-11
meiotic cell cycle	up	4.8e-11
Golgi cisterna	up	5.3e-11
regulation of actin polymerization or depolymerization	up	6.2e-11
leukocyte chemotaxis	up	6.9e-11
mitochondrial respiratory chain	up	7.8e-11
exosome (RNase complex)	up	9.6e-11
positive regulation of cell cycle	up	9.8e-11
purinergic receptor activity	up	1e-10
response to mechanical stimulus	up	1.2e-10
activation of cysteine-type endopeptidase activity	up	1.2e-10
histone deacetylase complex	up	1.4e-10
cellular component disassembly involved in execution phase of apoptosis	up	1.6e-10
meiosis	up	1.7e-10
post-Golgi vesicle-mediated transport	up	1.8e-10
regulation of transcription involved in G1/S phase of mitotic cell cycle	up	1.9e-10
organelle subcompartment	up	2.2e-10
organelle fusion	up	2.4e-10
regulation of CD4-positive, alpha-beta T cell activation	up	2.6e-10
execution phase of apoptosis	up	2.6e-10
phosphatase binding	up	2.7e-10
ruffle	up	2.8e-10
intramolecular oxidoreductase activity	up	2.9e-10
ribosome binding	up	3.3e-10
regulation of lymphocyte migration	up	3.9e-10
Golgi-associated vesicle	up	4e-10
ribosomal large subunit biogenesis	up	4.1e-10
establishment of protein localization to mitochondrion	up	4.2e-10
heat shock protein binding	up	4.4e-10
DNA catabolic process	up	5e-10
INO80-type complex	up	5.1e-10
DNA helicase complex	up	5.1e-10
damaged DNA binding	up	5.2e-10
organelle envelope lumen	up	5.3e-10
cellular response to topologically incorrect protein	up	5.7e-10
maintenance of protein location in cell	up	5.8e-10
leukocyte mediated immunity	up	6.7e-10
hydrolase activity, acting on glycosyl bonds	up	7.3e-10
negative regulation of viral reproduction	up	7.6e-10
establishment of chromosome localization	up	8.2e-10
metaphase plate congression	up	1e-09
small nucleolar ribonucleoprotein complex	up	1.1e-09
chromosome, telomeric region	up	1.1e-09
peptidyl-prolyl cis-trans isomerase activity	up	1.1e-09
positive regulation of lymphocyte migration	up	1.2e-09
regulation of leukocyte mediated cytotoxicity	up	1.3e-09
transferase activity, transferring pentosyl groups	up	1.3e-09
RNA helicase activity	up	1.4e-09
Golgi-associated vesicle membrane	up	1.4e-09
U12-type spliceosomal complex	up	1.4e-09
negative regulation of leukocyte apoptotic process	up	1.4e-09
disulfide oxidoreductase activity	up	1.5e-09
cellular metabolic compound salvage	up	1.5e-09
respiratory chain complex I	up	1.7e-09
NADH dehydrogenase complex	up	1.7e-09
mitochondrial respiratory chain complex I	up	1.7e-09
protein N-terminus binding	up	1.8e-09
modification of morphology or physiology of other organism	up	1.8e-09
response to fungus	up	1.9e-09
cis-trans isomerase activity	up	2e-09
vesicle localization	up	2.3e-09
small conjugating protein binding	up	2.6e-09
response to toxin	up	2.6e-09
maintenance of location in cell	up	3.1e-09
cellular defense response	up	3.1e-09
NADH dehydrogenase activity	up	3.1e-09
endoplasmic reticulum unfolded protein response	up	3.8e-09
vesicle coat	up	3.9e-09
mitotic metaphase plate congression	up	4.9e-09
iron-sulfur cluster binding	up	6.6e-09
metal cluster binding	up	6.6e-09
tRNA binding	up	6.6e-09
mononuclear cell proliferation	up	6.7e-09
regulation of apoptotic signaling pathway	up	6.7e-09
vacuolar lumen	up	7.6e-09
phosphoprotein binding	up	8.4e-09
cell killing	up	8.7e-09
vesicle docking	up	9.3e-09
regulation of leukocyte apoptotic process	up	1.1e-08
guanosine-containing compound biosynthetic process	up	1.1e-08
phosphatase regulator activity	up	1.2e-08
lymphocyte proliferation	up	1.5e-08
MHC class I protein complex	up	1.5e-08
sister chromatid cohesion	up	1.6e-08
oxidoreductase activity, acting on a sulfur group of donors	up	1.7e-08
ER to Golgi vesicle-mediated transport	up	1.7e-08
G-protein coupled purinergic nucleotide receptor signaling pathway	up	1.7e-08
blastocyst development	up	1.8e-08
chaperone binding	up	1.8e-08
response to heat	up	1.8e-08
G-protein coupled purinergic receptor signaling pathway	up	2.4e-08
membrane docking	up	2.4e-08
ATP-dependent RNA helicase activity	up	2.4e-08
phagosome maturation	up	3.2e-08
replisome	up	3.4e-08
prefoldin complex	up	3.6e-08
preribosome	up	3.9e-08
leukocyte degranulation	up	4.7e-08
establishment of vesicle localization	up	5.2e-08
defense response to Gram-positive bacterium	up	5.6e-08
cellular pigmentation	up	5.7e-08
mitochondrial electron transport, NADH to ubiquinone	up	6.1e-08
intra-Golgi vesicle-mediated transport	up	7.3e-08
proteasome regulatory particle	up	8.1e-08
small protein activating enzyme activity	up	8.7e-08
centrosome cycle	up	8.9e-08
dioxygenase activity	up	8.9e-08
protein disulfide oxidoreductase activity	up	9.7e-08
regulation of centrosome cycle	up	1e-07
positive regulation of CD4-positive, alpha-beta T cell activation	up	1.1e-07
protein secretion	up	1.1e-07
cell cortex part	up	1.2e-07
vesicle docking involved in exocytosis	up	1.3e-07
regulation of T cell migration	up	1.4e-07
lipoprotein biosynthetic process	up	1.4e-07
integrin complex	up	1.4e-07
glycoprotein binding	up	1.6e-07
extrinsic to plasma membrane	up	1.8e-07
G1 phase	up	1.9e-07
ATP synthesis coupled electron transport	up	1.9e-07
regulation of reactive oxygen species metabolic process	up	1.9e-07
signaling adaptor activity	up	2e-07
adaptive immune response	up	2e-07
mitochondrial large ribosomal subunit	up	2.1e-07
oxidoreductase activity, acting on single donors with incorporation of molecular oxygen	up	2.1e-07
mitochondrial intermembrane space	up	2.2e-07
establishment of cell polarity	up	2.2e-07
endoplasmic reticulum-Golgi intermediate compartment	up	2.2e-07
reactive oxygen species metabolic process	up	2.3e-07
SH3/SH2 adaptor activity	up	2.5e-07
cytokine binding	up	2.7e-07
AP-type membrane coat adaptor complex	up	3e-07
dendritic cell migration	up	3e-07
cytokine secretion	up	3.2e-07
hydrolase activity, acting on carbon-nitrogen (but not peptide) bonds, in linear amides	up	3.2e-07
protein phosphatase regulator activity	up	3.2e-07
macroautophagy	up	3.3e-07
positive regulation of chromosome organization	up	3.4e-07
MCM complex	up	3.5e-07
regulation of antigen receptor-mediated signaling pathway	up	4.2e-07
signalosome	up	4.3e-07
negative regulation of cysteine-type endopeptidase activity	up	5e-07
single-stranded RNA binding	up	5e-07
pre-mRNA binding	up	5.3e-07
positive regulation of T cell migration	up	5.4e-07
proton-transporting two-sector ATPase complex	up	5.6e-07
regulation of peptidyl-lysine acetylation	up	5.7e-07
histone acetyltransferase complex	up	6.3e-07
regulation of epidermis development	up	6.4e-07
oxidative phosphorylation	up	6.8e-07
detection of biotic stimulus	up	6.9e-07
positive regulation of cell cycle cytokinesis	up	6.9e-07
regulation of cell cycle cytokinesis	up	6.9e-07
negative regulation of receptor activity	up	7e-07
cellular response to starvation	up	7.5e-07
fat-soluble vitamin metabolic process	up	7.6e-07
hydrolase activity, hydrolyzing O-glycosyl compounds	up	7.8e-07
extrinsic apoptotic signaling pathway	up	8.5e-07
cell redox homeostasis	up	9.3e-07
immunological synapse	up	9.3e-07
p53 binding	up	9.7e-07
SNARE binding	up	1e-06
regulation of JAK-STAT cascade	up	1e-06
vacuolar transport	up	1.1e-06
regulation of double-strand break repair	up	1.1e-06
regulated secretory pathway	up	1.1e-06
cytokine biosynthetic process	up	1.2e-06
cargo receptor activity	up	1.2e-06
mitochondrial membrane organization	up	1.3e-06
intramolecular transferase activity	up	1.4e-06
disruption of cells of other organism	up	1.4e-06
leukocyte homeostasis	up	1.4e-06
transcriptional repressor complex	up	1.4e-06
negative regulation of ERBB signaling pathway	up	1.8e-06
collagen binding	up	1.8e-06
somatic diversification of immune receptors	up	1.9e-06
leukocyte mediated cytotoxicity	up	2.3e-06
regulation of coagulation	up	2.3e-06
extracellular regulation of signal transduction	up	2.4e-06
extracellular negative regulation of signal transduction	up	2.4e-06
extrinsic to internal side of plasma membrane	up	2.6e-06
macrophage activation	up	2.9e-06
peptidase activator activity	up	3.3e-06
monosaccharide transport	up	3.4e-06
mitochondrial small ribosomal subunit	up	3.4e-06
organellar small ribosomal subunit	up	3.4e-06
nucleoid	up	3.9e-06
natural killer cell activation	up	3.9e-06
retrograde vesicle-mediated transport, Golgi to ER	up	4.1e-06
mitochondrial proton-transporting ATP synthase complex	up	4.1e-06
lymphocyte mediated immunity	up	4.4e-06
protein serine/threonine phosphatase complex	up	4.6e-06
NAD binding	up	4.7e-06
regulation of anti-apoptosis	up	4.7e-06
lymphocyte migration	up	4.9e-06
pigment metabolic process	up	5.2e-06
production of molecular mediator of immune response	up	6e-06
oxidoreductase activity, acting on peroxide as acceptor	up	6.5e-06
peroxidase activity	up	6.5e-06
cis-Golgi network	up	7e-06
nucleobase biosynthetic process	up	7e-06
lysosomal transport	up	7.4e-06
positive regulation of apoptotic signaling pathway	up	7.4e-06
phosphatidylethanolamine acyl-chain remodeling	up	7.6e-06
fibrillar collagen	up	7.8e-06
proton-transporting ATP synthase complex	up	8e-06
multicellular organismal macromolecule metabolic process	up	8.4e-06
clathrin coat	up	8.5e-06
somatic diversification of immune receptors via germline recombination within a single locus	up	8.6e-06
gamma-tubulin complex	up	8.7e-06
phosphotransferase activity, phosphate group as acceptor	up	9e-06
lymphocyte homeostasis	up	9.8e-06
calcium-dependent phospholipid binding	up	1e-05
mitotic chromosome condensation	up	1e-05
mitotic metaphase/anaphase transition	up	1.2e-05
regulation of transcription from RNA polymerase II promoter in response to hypoxia	up	1.2e-05
vesicle fusion	up	1.3e-05
positive regulation of reactive oxygen species metabolic process	up	1.3e-05
hydrolase activity, hydrolyzing N-glycosyl compounds	up	1.3e-05
transcription elongation factor complex	up	1.4e-05
phosphatidylcholine acyl-chain remodeling	up	1.4e-05
cell division site part	up	1.5e-05
cell division site	up	1.5e-05
protein transmembrane transporter activity	up	1.6e-05
macromolecule transmembrane transporter activity	up	1.6e-05
DNA methylation	up	1.6e-05
natural killer cell mediated cytotoxicity	up	1.7e-05
pigment granule organization	up	1.7e-05
pigment biosynthetic process	up	1.8e-05
DNA excision	up	1.8e-05
glycerol ether metabolic process	up	2.1e-05
regulation of intrinsic apoptotic signaling pathway	up	2.2e-05
translation elongation factor activity	up	2.2e-05
cell cycle cytokinesis	up	2.4e-05
termination of G-protein coupled receptor signaling pathway	up	2.6e-05
cysteine-type endopeptidase regulator activity involved in apoptotic process	up	2.7e-05
protein complex scaffold	up	2.8e-05
receptor signaling protein serine/threonine kinase activity	up	3e-05
regulation of microtubule polymerization or depolymerization	up	3.1e-05
defense response to fungus	up	3.1e-05
DNA polymerase complex	up	3.3e-05
defense response to Gram-negative bacterium	up	3.3e-05
respiratory gaseous exchange	up	3.3e-05
viral genome replication	up	3.6e-05
adaptive immune response based on somatic recombination of immune receptors built from immunoglobulin superfamily domains	up	3.7e-05
somatic diversification of immunoglobulins	up	3.8e-05
oxidoreductase activity, acting on the CH-NH group of donors, NAD or NADP as acceptor	up	3.9e-05
immunoglobulin production	up	4.2e-05
cell-type specific apoptotic process	up	4.3e-05
MHC protein binding	up	4.5e-05
cellular aldehyde metabolic process	up	4.5e-05
fibril	up	5e-05
calcium-dependent protein binding	up	5e-05
humoral immune response	up	5.1e-05
cytolysis	up	5.2e-05
oligosaccharyltransferase complex	up	5.4e-05
membrane invagination	up	5.6e-05
amino sugar metabolic process	up	5.7e-05
clathrin adaptor complex	up	6.1e-05
superoxide metabolic process	up	6.2e-05
cleavage furrow	up	6.2e-05
protein deacylation	up	6.6e-05
low-density lipoprotein particle binding	up	6.8e-05
nucleotide-sugar metabolic process	up	7.1e-05
response to dsRNA	up	7.5e-05
cortical actin cytoskeleton	up	7.8e-05
maintenance of protein localization in organelle	up	7.9e-05
spindle localization	up	8e-05
phosphatase inhibitor activity	up	8.6e-05
syntaxin binding	up	0.0001
cytoskeletal adaptor activity	up	0.0001
DNA biosynthetic process	up	0.0001
protein-lipid complex binding	up	0.0001
lipoprotein particle binding	up	0.0001
positive regulation of ERBB signaling pathway	up	0.0001
nitric oxide metabolic process	up	0.0001
meiotic chromosome segregation	up	0.0001
protein deacetylase activity	up	0.0001
kinesin complex	up	0.0001
modified amino acid transmembrane transporter activity	up	0.0001
positive regulation of response to DNA damage stimulus	up	0.0001
inclusion body	up	0.0001
phosphatidylglycerol acyl-chain remodeling	up	0.0001
protein phosphatase inhibitor activity	up	0.0002
oxidoreductase activity, acting on the CH-NH group of donors	up	0.0002
cohesin complex	up	0.0002
chemokine binding	up	0.0002
COPI-coated vesicle budding	up	0.0002
negative regulation of chromosome organization	up	0.0002
hemoglobin complex	up	0.0002
cysteine-type endopeptidase inhibitor activity involved in apoptotic process	up	0.0002
deacetylase activity	up	0.0002
nuclear inner membrane	up	0.0002
macrolide binding	up	0.0002
positive regulation of peptidyl-lysine acetylation	up	0.0002
T cell selection	up	0.0002
eating behavior	up	0.0002
glutathione transferase activity	up	0.0002
positive regulation of intrinsic apoptotic signaling pathway	up	0.0002
SNAP receptor activity	up	0.0003
negative regulation of response to DNA damage stimulus	up	0.0003
PcG protein complex	up	0.0003
oxygen transporter activity	up	0.0003
dendritic cell differentiation	up	0.0003
SNARE complex	up	0.0003
establishment of mitotic spindle localization	up	0.0003
MLL1/2 complex	up	0.0003
quinone cofactor metabolic process	up	0.0003
blastocyst growth	up	0.0003
ATP synthesis coupled proton transport	up	0.0004
thyroid hormone receptor binding	up	0.0004
oxidoreductase activity, acting on the aldehyde or oxo group of donors, NAD or NADP as acceptor	up	0.0004
transcription factor TFIID complex	up	0.0004
oocyte maturation	up	0.0004
mediator complex	up	0.0004
reciprocal meiotic recombination	up	0.0004
reciprocal DNA recombination	up	0.0004
interferon-gamma production	up	0.0004
racemase and epimerase activity	up	0.0004
mitotic cell cycle G2/M transition checkpoint	up	0.0004
integrator complex	up	0.0005
localization within membrane	up	0.0005
ER membrane protein complex	up	0.0005
amine catabolic process	up	0.0005
NAD-dependent histone deacetylase activity (H3-K18 specific)	up	0.0005
establishment of planar polarity	up	0.0005
cellular extravasation	up	0.0005
cellular amide metabolic process	up	0.0006
phospholipase inhibitor activity	up	0.0006
oxygen transport	up	0.0006
oxidoreductase activity, acting on a heme group of donors, oxygen as acceptor	up	0.0006
cytochrome-c oxidase activity	up	0.0006
heme-copper terminal oxidase activity	up	0.0006
inflammatory response to antigenic stimulus	up	0.0006
protein activation cascade	up	0.0006
endodermal cell fate commitment	up	0.0006
oxidoreductase activity, acting on the CH-NH2 group of donors	up	0.0006
heme metabolic process	up	0.0006
nucleoside binding	up	0.0006
Golgi transport complex	up	0.0007
cellular alkene metabolic process	up	0.0007
pigment granule localization	up	0.0007
folic acid-containing compound metabolic process	up	0.0007
porphyrin-containing compound metabolic process	up	0.0008
negative regulation of DNA-dependent DNA replication	up	0.0009
oxidoreductase activity, acting on a heme group of donors	up	0.0009
L-ascorbic acid binding	up	0.0009
regulation of membrane lipid distribution	up	0.0009
TBP-class protein binding	up	0.0009
regulation of protein ubiquitination involved in ubiquitin-dependent protein catabolic process	up	0.001
olefin metabolic process	up	0.001
positive T cell selection	up	0.001
GTPase inhibitor activity	up	0.0011
mRNA splice site selection	up	0.0011
establishment of tissue polarity	up	0.0011
thymic T cell selection	up	0.0011
arginine metabolic process	up	0.0011
establishment of spindle localization	up	0.0012
fucosylation	up	0.0012
endodermal cell differentiation	up	0.0013
regulation of extrinsic apoptotic signaling pathway	up	0.0013
negative T cell selection	up	0.0013
polysome	up	0.0014
cyclin-dependent protein kinase regulator activity	up	0.0014
HOPS complex	up	0.0015
chromosome separation	up	0.0015
erythrocyte development	up	0.0015
lipopolysaccharide binding	up	0.0016
positive regulation of extrinsic apoptotic signaling pathway	up	0.0017
regulation of epithelial cell differentiation involved in kidney development	up	0.0017
oxidoreductase activity, acting on the CH-NH2 group of donors, oxygen as acceptor	up	0.0018
proton-transporting two-sector ATPase complex, catalytic domain	up	0.0018
maintenance of protein location in nucleus	up	0.0018
nitrogen cycle metabolic process	up	0.0019
dynein binding	up	0.0019
nucleocytoplasmic transporter activity	up	0.002
myeloid cell homeostasis	up	0.0021
NIK/NF-kappaB cascade	up	0.0021
mRNA cap binding complex	up	0.0022
gas transport	up	0.0024
translation initiation factor binding	up	0.0024
modified amino acid transport	up	0.0025
cellular senescence	up	0.0027
telomere cap complex	up	0.0028
regulation of odontogenesis of dentin-containing tooth	up	0.003
proton-transporting V-type ATPase complex	up	0.003
amine transport	up	0.0031
olefin biosynthetic process	up	0.0031
tripartite regional subdivision	up	0.0032
blastoderm segmentation	up	0.0032
establishment of mitotic spindle orientation	up	0.0032
mRNA cleavage factor complex	up	0.0034
renal system process involved in regulation of blood volume	up	0.0034
regulation of protein activation cascade	up	0.0034
regulation of complement activation	up	0.0034
mitotic spindle	up	0.0036
GTP-dependent protein binding	up	0.0037
establishment of spindle orientation	up	0.004
erythrocyte maturation	up	0.004
nucleotide-excision repair complex	up	0.0042
signal sequence binding	up	0.0045
mating behavior	up	0.0051
proton-transporting two-sector ATPase complex, proton-transporting domain	up	0.0056
IkappaB kinase complex	up	0.0058
sequestering of metal ion	up	0.0061
CD40 receptor complex	up	0.0064
TCTN-B9D complex	up	0.0066
response to increased oxygen levels	up	0.0069
HMG box domain binding	up	0.0073
replacement ossification	up	0.0084
cellular response to thyroid hormone stimulus	up	0.0085
carbon-sulfur lyase activity	up	0.0087
proton-transporting ATP synthase complex, coupling factor F(o)	up	0.0093
complement activation	up	0.0095
negative regulation of peptidyl-lysine acetylation	up	0.0097
regulation of NIK/NF-kappaB cascade	up	0.0097
regulation of endothelial cell apoptotic process	up	0.0098
phosphatidylinositol kinase activity	up	0.0102
response to thyroid hormone stimulus	up	0.0113
anchoring collagen	up	0.0126
synaptonemal complex assembly	up	0.013
regulation of renal sodium excretion	up	0.0131
kidney vasculature development	up	0.0138
renal system vasculature development	up	0.0138
morphogenesis of a polarized epithelium	up	0.0148
asymmetric protein localization	up	0.0155
leukocyte apoptotic process	up	0.016
positive regulation of insulin secretion involved in cellular response to glucose stimulus	up	0.0165
regulation of anoikis	up	0.0175
germ cell migration	up	0.0194
epithelial cell maturation	up	0.0205
phosphate ion binding	up	0.0209
ciliary transition zone	up	0.0221
RNA polymerase II repressing transcription factor binding	up	0.0242
G-protein alpha-subunit binding	up	0.0245
mitochondrial respiratory chain complex I biogenesis	up	0.0254
hydrolase activity, acting on ether bonds	up	0.0265
antigen binding	up	0.0421
peptide antigen binding	up	0.0573
toxin binding	up	0.0681
intermediate filament	down	2.1e-79
synapse	down	3e-76
brain development	down	5.2e-71
passive transmembrane transporter activity	down	1.1e-70
tissue morphogenesis	down	3e-67
tube development	down	3e-65
ion channel activity	down	3.1e-65
embryonic morphogenesis	down	9.1e-58
positive regulation of cell differentiation	down	7.8e-57
pattern specification process	down	2.1e-56
regulation of ion transport	down	7.9e-55
cell-cell adhesion	down	8.6e-55
behavior	down	9.9e-55
sensory organ development	down	1e-53
cell morphogenesis involved in neuron differentiation	down	6.1e-53
muscle organ development	down	2.5e-52
lipid biosynthetic process	down	6.3e-52
heart development	down	9.7e-52
morphogenesis of an epithelium	down	3.6e-51
cellular response to hormone stimulus	down	7.8e-51
chordate embryonic development	down	2e-50
tube morphogenesis	down	8.2e-49
single-organism behavior	down	6.6e-48
regulation of purine nucleotide metabolic process	down	7.4e-48
regulation of secretion	down	1.8e-47
regulation of neurogenesis	down	1.9e-47
negative regulation of cell differentiation	down	1e-46
vasculature development	down	2.7e-46
sequence-specific DNA binding RNA polymerase II transcription factor activity	down	4e-45
growth	down	1.2e-44
response to steroid hormone stimulus	down	7.1e-44
regulatory region nucleic acid binding	down	3.3e-43
regulatory region DNA binding	down	3.3e-43
cell fate commitment	down	6.9e-42
synaptic membrane	down	7.9e-42
response to peptide hormone stimulus	down	2.4e-41
forebrain development	down	6.1e-41
embryonic organ development	down	1.1e-40
protein binding transcription factor activity	down	1.4e-40
positive regulation of multicellular organismal process	down	1.5e-40
regulation of small GTPase mediated signal transduction	down	2.5e-40
glycerolipid metabolic process	down	1.2e-39
extracellular matrix	down	1.4e-39
sex differentiation	down	3.4e-39
regulation of cellular component movement	down	6.1e-39
postsynaptic membrane	down	1e-38
homophilic cell adhesion	down	1.1e-38
contractile fiber	down	1.3e-38
axon guidance	down	2.2e-38
gland development	down	2.2e-38
positive regulation of transport	down	6.3e-38
male gamete generation	down	6.6e-38
transcription factor binding transcription factor activity	down	1e-37
contractile fiber part	down	1.1e-37
regulation of neurological system process	down	1.3e-37
dendrite	down	1.7e-37
regulation of neuron differentiation	down	1.8e-37
anion transport	down	2.1e-37
regulation of locomotion	down	2.8e-37
response to drug	down	3.3e-37
regionalization	down	4.6e-37
skeletal system development	down	5.8e-37
muscle cell differentiation	down	1.9e-36
response to extracellular stimulus	down	2.8e-36
proteinaceous extracellular matrix	down	5e-36
response to inorganic substance	down	6.2e-36
basolateral plasma membrane	down	7.7e-36
organic acid catabolic process	down	1.2e-35
steroid metabolic process	down	1.3e-35
transcription cofactor activity	down	2.5e-35
fatty acid metabolic process	down	3.2e-35
regulation of cell morphogenesis	down	3.3e-35
response to nutrient levels	down	3.9e-35
GTPase regulator activity	down	4.7e-35
secretion	down	8.2e-35
axon	down	1.1e-34
transcription factor binding	down	1.1e-34
regulation of transmission of nerve impulse	down	1.5e-34
morphogenesis of a branching structure	down	2.1e-34
regulation of cell motility	down	3.1e-34
regulation of MAPK cascade	down	6.5e-34
phospholipid binding	down	7.3e-34
urogenital system development	down	8.6e-34
neuronal cell body	down	2.3e-33
muscle contraction	down	2.5e-33
sensory perception of light stimulus	down	6.9e-33
heart morphogenesis	down	1.2e-32
enzyme activator activity	down	1.5e-32
cell surface	down	1.6e-32
regulation of cell migration	down	1.6e-32
blood vessel morphogenesis	down	1.8e-32
negative regulation of transport	down	3.9e-32
reproductive system development	down	9.9e-32
reproductive structure development	down	9.9e-32
development of primary sexual characteristics	down	1.1e-31
kidney development	down	1.7e-31
generation of precursor metabolites and energy	down	4.5e-31
apical part of cell	down	5.2e-31
organic acid transport	down	1.9e-30
regulation of membrane potential	down	2e-30
cellular potassium ion transport	down	3.2e-30
potassium ion transmembrane transport	down	3.2e-30
endocrine system development	down	7.5e-30
carboxylic acid transport	down	1.1e-29
cilium	down	1.4e-29
developmental growth	down	3.5e-29
branching morphogenesis of a tube	down	3.9e-29
cellular divalent inorganic cation homeostasis	down	1.4e-28
regulation of heart contraction	down	3.3e-28
divalent inorganic cation homeostasis	down	3.5e-28
small GTPase regulator activity	down	7.6e-28
lipid modification	down	8.4e-28
monosaccharide metabolic process	down	9.8e-28
actin binding	down	9.9e-28
alcohol metabolic process	down	1.4e-27
learning or memory	down	1.8e-27
regulation of cell growth	down	3e-27
response to nutrient	down	3.3e-27
blood circulation	down	4.2e-27
growth factor activity	down	4.3e-27
gonad development	down	6.8e-27
cofactor binding	down	7.9e-27
response to metal ion	down	1.6e-26
rhythmic process	down	1.9e-26
regulation of hormone secretion	down	2e-26
chromatin binding	down	2.2e-26
cytoplasmic vesicle part	down	2.8e-26
regulation of protein serine/threonine kinase activity	down	3.3e-26
glycoprotein biosynthetic process	down	1.1e-25
divalent inorganic cation transport	down	1.2e-25
organic cyclic compound biosynthetic process	down	1.3e-25
embryonic organ morphogenesis	down	1.4e-25
respiratory tube development	down	1.9e-25
sulfur compound metabolic process	down	2.8e-25
synapse organization	down	3.1e-25
regulation of lipid metabolic process	down	4.1e-25
lung development	down	5.1e-25
secretion by cell	down	8.1e-25
anterior/posterior pattern specification	down	9.8e-25
calmodulin binding	down	2.4e-24
glial cell differentiation	down	6.4e-24
lyase activity	down	7.8e-24
apical plasma membrane	down	1.2e-23
negative regulation of multicellular organismal process	down	1.3e-23
regulation of ossification	down	1.4e-23
connective tissue development	down	2e-23
lipid catabolic process	down	3.2e-23
acylglycerol metabolic process	down	3.3e-23
energy derivation by oxidation of organic compounds	down	4.2e-23
hormone activity	down	6e-23
GTPase activator activity	down	7.1e-23
RNA polymerase II distal enhancer sequence-specific DNA binding transcription factor activity	down	8e-23
energy reserve metabolic process	down	9e-23
neutral lipid metabolic process	down	9.5e-23
steroid biosynthetic process	down	1.3e-22
transcription coactivator activity	down	1.3e-22
voltage-gated potassium channel complex	down	1.6e-22
inner ear development	down	2.5e-22
regulation of epithelial cell proliferation	down	3.5e-22
muscle filament sliding	down	4.2e-22
protein complex binding	down	5.2e-22
ossification	down	5.3e-22
gliogenesis	down	5.5e-22
lipid transport	down	5.7e-22
regulation of cell projection organization	down	7.5e-22
angiogenesis	down	7.8e-22
female pregnancy	down	1.2e-21
telencephalon development	down	1.3e-21
transferase activity, transferring glycosyl groups	down	2e-21
sodium ion transmembrane transport	down	2.1e-21
transferase activity, transferring acyl groups	down	2.2e-21
cell projection membrane	down	3.8e-21
regulation of cell adhesion	down	3.8e-21
sensory perception of mechanical stimulus	down	8.9e-21
hindbrain development	down	9.8e-21
digestion	down	1.1e-20
neurotransmitter receptor activity	down	1.2e-20
negative regulation of locomotion	down	1.3e-20
muscle cell development	down	1.3e-20
aging	down	1.4e-20
enzyme inhibitor activity	down	1.6e-20
regulation of muscle contraction	down	1.8e-20
anchored to membrane	down	2e-20
male sex differentiation	down	2.1e-20
regulation of neurotransmitter levels	down	2.5e-20
neurotransmitter transport	down	3.3e-20
vitamin binding	down	3.4e-20
transcription regulatory region sequence-specific DNA binding	down	3.6e-20
hormone metabolic process	down	3.7e-20
axon part	down	3.8e-20
negative regulation of cellular component movement	down	4.8e-20
ureteric bud development	down	5.4e-20
negative regulation of cell motility	down	6.5e-20
response to decreased oxygen levels	down	8.5e-20
regulation of purine nucleotide biosynthetic process	down	9.7e-20
ear morphogenesis	down	1.1e-19
cartilage development	down	1.3e-19
negative regulation of growth	down	1.6e-19
response to organic cyclic compound	down	1.9e-19
positive regulation of secretion	down	3.2e-19
regulation of organ morphogenesis	down	3.4e-19
response to hypoxia	down	3.4e-19
intrinsic to organelle membrane	down	3.4e-19
G-protein coupled peptide receptor activity	down	5e-19
transferase activity, transferring acyl groups other than amino-acyl groups	down	5.2e-19
learning	down	6.1e-19
spinal cord development	down	6.1e-19
negative regulation of cell growth	down	7e-19
regulation of Wnt receptor signaling pathway	down	7.4e-19
cell leading edge	down	7.4e-19
structural constituent of muscle	down	7.6e-19
peroxisome	down	8.2e-19
microbody	down	8.2e-19
neural tube development	down	9.1e-19
retina development in camera-type eye	down	1e-18
peptide receptor activity	down	1e-18
female sex differentiation	down	1.2e-18
generation of a signal involved in cell-cell signaling	down	1.2e-18
RNA polymerase II core promoter proximal region sequence-specific DNA binding transcription factor activity	down	1.3e-18
oxidoreductase activity, acting on paired donors, with incorporation or reduction of molecular oxygen	down	1.8e-18
protein localization to membrane	down	2.4e-18
neuron migration	down	2.6e-18
regulation of striated muscle tissue development	down	2.8e-18
dendritic spine	down	3.3e-18
transferase activity, transferring hexosyl groups	down	3.4e-18
glycosaminoglycan binding	down	3.4e-18
cytokine activity	down	3.9e-18
organic acid biosynthetic process	down	4.3e-18
development of primary male sexual characteristics	down	4.4e-18
stem cell differentiation	down	5.6e-18
carbohydrate derivative binding	down	5.7e-18
sterol metabolic process	down	5.8e-18
G-protein coupled receptor binding	down	6.2e-18
gastrulation	down	1.1e-17
inner ear morphogenesis	down	1.1e-17
positive regulation of protein serine/threonine kinase activity	down	1.3e-17
monooxygenase activity	down	1.4e-17
regulation of vasculature development	down	1.4e-17
positive regulation of neurogenesis	down	1.8e-17
pallium development	down	2.5e-17
regulation of action potential	down	2.7e-17
apicolateral plasma membrane	down	2.7e-17
response to xenobiotic stimulus	down	3.5e-17
response to oxidative stress	down	3.5e-17
xenobiotic metabolic process	down	3.8e-17
fat cell differentiation	down	4.3e-17
development of primary female sexual characteristics	down	4.5e-17
regeneration	down	4.7e-17
fertilization	down	5e-17
ovulation cycle	down	5.1e-17
response to carbohydrate stimulus	down	5.6e-17
digestive tract development	down	6.1e-17
striated muscle cell development	down	6.9e-17
appendage development	down	1e-16
phenol-containing compound metabolic process	down	1.1e-16
germ cell development	down	1.3e-16
tube formation	down	1.3e-16
mesenchymal cell differentiation	down	1.5e-16
neuron fate commitment	down	1.7e-16
palate development	down	1.8e-16
response to light stimulus	down	2.3e-16
regulation of angiogenesis	down	2.4e-16
cellular response to extracellular stimulus	down	2.4e-16
regulation of intracellular transport	down	2.4e-16
monocarboxylic acid catabolic process	down	2.7e-16
morphogenesis of embryonic epithelium	down	2.8e-16
response to hexose stimulus	down	3.2e-16
regulation of ion homeostasis	down	3.2e-16
cell fate specification	down	3.3e-16
detection of abiotic stimulus	down	3.4e-16
ovulation cycle process	down	3.6e-16
aminoglycan metabolic process	down	4e-16
stem cell development	down	4.5e-16
positive regulation of purine nucleotide metabolic process	down	4.5e-16
RNA polymerase II core promoter proximal region sequence-specific DNA binding transcription factor activity involved in positive regulation of transcription	down	5.8e-16
tetrapyrrole binding	down	6.4e-16
cellular modified amino acid metabolic process	down	6.8e-16
UDP-glycosyltransferase activity	down	7.2e-16
coenzyme binding	down	8.7e-16
cilium part	down	9.8e-16
divalent inorganic cation transmembrane transporter activity	down	9.9e-16
positive regulation of purine nucleotide biosynthetic process	down	1e-15
RNA polymerase II transcription regulatory region sequence-specific DNA binding transcription factor activity involved in positive regulation of transcription	down	1.2e-15
cellular lipid catabolic process	down	1.3e-15
axis specification	down	1.4e-15
odontogenesis	down	1.7e-15
mesoderm development	down	1.9e-15
cerebellum development	down	1.9e-15
guanyl-nucleotide exchange factor activity	down	2e-15
metencephalon development	down	2e-15
gland morphogenesis	down	2.2e-15
negative regulation of secretion	down	2.5e-15
regulation of blood pressure	down	2.8e-15
nuclear membrane	down	2.8e-15
diencephalon development	down	2.9e-15
stem cell maintenance	down	3.5e-15
neuromuscular process	down	3.5e-15
dendritic spine head	down	3.9e-15
postsynaptic density	down	3.9e-15
placenta development	down	3.9e-15
microvillus	down	5e-15
heme binding	down	5.9e-15
carbohydrate biosynthetic process	down	6e-15
sarcoplasm	down	6.8e-15
neuropeptide receptor activity	down	7.1e-15
embryonic pattern specification	down	7.1e-15
PDZ domain binding	down	7.1e-15
peripheral nervous system development	down	7.6e-15
determination of bilateral symmetry	down	8.4e-15
carbohydrate catabolic process	down	9.6e-15
limb morphogenesis	down	9.8e-15
appendage morphogenesis	down	9.8e-15
carboxylic acid binding	down	1e-14
sarcolemma	down	1e-14
regulation of carbohydrate metabolic process	down	1.1e-14
cellular response to nutrient levels	down	1.4e-14
dorsal/ventral pattern formation	down	1.6e-14
mesenchymal cell development	down	1.7e-14
segmentation	down	2e-14
specification of symmetry	down	2e-14
regulation of neuron death	down	2.2e-14
embryonic epithelial tube formation	down	2.3e-14
amino acid transport	down	2.3e-14
negative regulation of protein serine/threonine kinase activity	down	2.7e-14
regulation of gliogenesis	down	2.7e-14
memory	down	2.8e-14
cardiac cell differentiation	down	2.8e-14
multicellular organismal homeostasis	down	3.8e-14
receptor complex	down	4.2e-14
neurotransmitter secretion	down	4.9e-14
organic acid transmembrane transporter activity	down	5.4e-14
negative regulation of neurogenesis	down	5.7e-14
regulation of lyase activity	down	5.7e-14
cell maturation	down	6.8e-14
growth cone	down	7e-14
transcription corepressor activity	down	7.6e-14
extracellular structure organization	down	7.9e-14
carboxylic ester hydrolase activity	down	1.1e-13
regulation of binding	down	1.1e-13
ligase activity, forming carbon-sulfur bonds	down	1.2e-13
extracellular matrix organization	down	1.5e-13
Ras GTPase activator activity	down	1.6e-13
formation of primary germ layer	down	1.6e-13
regulation of embryonic development	down	1.7e-13
beta-catenin binding	down	2.1e-13
response to fibroblast growth factor stimulus	down	2.2e-13
cellular response to fibroblast growth factor stimulus	down	2.2e-13
cellular biogenic amine metabolic process	down	2.3e-13
steroid binding	down	2.5e-13
regulation of cyclase activity	down	2.5e-13
myosin complex	down	2.8e-13
site of polarized growth	down	3.4e-13
cell-substrate adhesion	down	3.4e-13
osteoblast differentiation	down	3.7e-13
striated muscle contraction	down	3.9e-13
adult behavior	down	5.4e-13
response to cAMP	down	5.5e-13
cell growth	down	6.2e-13
ligand-activated sequence-specific DNA binding RNA polymerase II transcription factor activity	down	7.9e-13
circadian rhythm	down	9.2e-13
kinase regulator activity	down	1.7e-12
peptide binding	down	1.7e-12
neuron fate specification	down	1.9e-12
glial cell development	down	1.9e-12
peroxisomal part	down	1.9e-12
microbody part	down	1.9e-12
dendrite development	down	2.1e-12
regulation of gene expression, epigenetic	down	2.1e-12
single fertilization	down	2.3e-12
detection of external stimulus	down	2.6e-12
SH3 domain binding	down	2.8e-12
multicellular organismal response to stress	down	2.9e-12
female gamete generation	down	2.9e-12
carbon-carbon lyase activity	down	3.3e-12
regulation of organ growth	down	3.9e-12
RNA polymerase II transcription factor binding transcription factor activity	down	4.2e-12
neural crest cell development	down	4.7e-12
peptidase inhibitor activity	down	4.8e-12
presynaptic membrane	down	4.8e-12
myofibril assembly	down	5.1e-12
hormone receptor binding	down	5.2e-12
phosphoprotein phosphatase activity	down	5.8e-12
hormone biosynthetic process	down	6.5e-12
lipid transporter activity	down	6.8e-12
eye morphogenesis	down	6.9e-12
cell-cell junction organization	down	9.9e-12
neural tube formation	down	1e-11
vitamin metabolic process	down	1.1e-11
exocrine system development	down	1.1e-11
RNA polymerase II regulatory region DNA binding	down	1.2e-11
RNA polymerase II regulatory region sequence-specific DNA binding	down	1.2e-11
vasculogenesis	down	1.3e-11
regulation of nucleocytoplasmic transport	down	1.4e-11
endoderm development	down	1.4e-11
regulation of G-protein coupled receptor protein signaling pathway	down	1.4e-11
SMAD binding	down	1.5e-11
regulation of axonogenesis	down	1.6e-11
regulation of glutamate receptor signaling pathway	down	1.6e-11
protein kinase regulator activity	down	1.7e-11
tissue regeneration	down	1.7e-11
oxidoreductase activity, acting on the CH-CH group of donors	down	1.8e-11
positive regulation of blood pressure	down	2.1e-11
primary cilium	down	2.3e-11
thiolester hydrolase activity	down	2.4e-11
neurotransmitter metabolic process	down	2.5e-11
hormone binding	down	2.6e-11
ventral spinal cord development	down	2.6e-11
nerve development	down	2.6e-11
embryonic appendage morphogenesis	down	3.1e-11
GTPase binding	down	3.1e-11
response to reactive oxygen species	down	3.7e-11
fatty acid biosynthetic process	down	3.8e-11
negative regulation of cell adhesion	down	4.6e-11
sulfur compound biosynthetic process	down	4.7e-11
endopeptidase inhibitor activity	down	5.1e-11
tissue remodeling	down	5.2e-11
regulation of phospholipase C activity	down	5.3e-11
hindbrain morphogenesis	down	5.4e-11
lamellipodium	down	5.9e-11
regulation of myeloid cell differentiation	down	6.1e-11
regulation of protein localization to nucleus	down	6.1e-11
axoneme	down	6.5e-11
excretion	down	7.2e-11
mesoderm morphogenesis	down	7.2e-11
cell-matrix adhesion	down	7.2e-11
regulation of neural precursor cell proliferation	down	7.8e-11
response to alkaloid	down	8.5e-11
regulation of multicellular organism growth	down	8.6e-11
spermatid differentiation	down	9.4e-11
brush border	down	9.5e-11
Ras guanyl-nucleotide exchange factor activity	down	1e-10
basement membrane	down	1.1e-10
cellular glucose homeostasis	down	1.2e-10
trans-Golgi network	down	1.3e-10
myosin II complex	down	1.5e-10
negative regulation of neuron death	down	1.7e-10
feeding behavior	down	1.7e-10
transferase activity, transferring sulfur-containing groups	down	1.8e-10
cell fate determination	down	2.1e-10
hydro-lyase activity	down	2.2e-10
peptide hormone binding	down	2.4e-10
pyridoxal phosphate binding	down	2.6e-10
acid-thiol ligase activity	down	2.8e-10
voltage-gated calcium channel complex	down	3.3e-10
body fluid secretion	down	3.6e-10
cerebral cortex development	down	4.1e-10
cerebellum morphogenesis	down	4.2e-10
sulfotransferase activity	down	4.3e-10
skeletal muscle cell differentiation	down	4.3e-10
carbon-oxygen lyase activity	down	5.9e-10
amine binding	down	6.1e-10
calcium-dependent cell-cell adhesion	down	7e-10
neural precursor cell proliferation	down	7.2e-10
response to starvation	down	7.5e-10
regulation of alpha-amino-3-hydroxy-5-methyl-4-isoxazole propionate selective glutamate receptor activity	down	8.1e-10
hydrolase activity, acting on carbon-nitrogen (but not peptide) bonds	down	8.2e-10
regulation of neurotransmitter secretion	down	8.3e-10
ovarian follicle development	down	1.1e-09
anterior/posterior axis specification	down	1.2e-09
spermatid development	down	1.2e-09
reproductive behavior	down	1.4e-09
response to temperature stimulus	down	1.6e-09
extrinsic to membrane	down	1.6e-09
growth factor binding	down	1.9e-09
channel regulator activity	down	2e-09
primary neural tube formation	down	2e-09
body morphogenesis	down	2.1e-09
hydrogen transport	down	2.2e-09
flavin adenine dinucleotide binding	down	2.2e-09
single-organism reproductive behavior	down	2.3e-09
receptor signaling protein activity	down	2.4e-09
core promoter proximal region DNA binding	down	2.4e-09
mesoderm formation	down	2.5e-09
proton transport	down	2.6e-09
neural tube closure	down	2.7e-09
histone binding	down	2.7e-09
embryo implantation	down	2.9e-09
endocrine process	down	3.1e-09
intrinsic to endoplasmic reticulum membrane	down	3.1e-09
dystrophin-associated glycoprotein complex	down	3.3e-09
extracellular matrix structural constituent	down	3.5e-09
fluid transport	down	3.9e-09
plasma lipoprotein particle organization	down	4e-09
protein-lipid complex subunit organization	down	4e-09
cell recognition	down	4.4e-09
negative regulation of blood pressure	down	4.6e-09
tissue homeostasis	down	5.1e-09
amino acid binding	down	5.2e-09
regulation of plasma lipoprotein particle levels	down	5.7e-09
muscle fiber development	down	6e-09
core promoter proximal region sequence-specific DNA binding	down	6.6e-09
digestive system process	down	6.8e-09
digestive tract morphogenesis	down	7e-09
structural constituent of cytoskeleton	down	7.3e-09
biomineral tissue development	down	7.5e-09
renal tubule development	down	7.8e-09
regulation of cell division	down	7.8e-09
C21-steroid hormone metabolic process	down	7.9e-09
ribonucleoprotein granule	down	8.6e-09
fear response	down	9e-09
carbohydrate transport	down	1e-08
neuromuscular junction	down	1e-08
regulation of exocytosis	down	1.1e-08
drug binding	down	1.2e-08
RNA polymerase II transcription cofactor activity	down	1.3e-08
regulation of cell size	down	1.3e-08
developmental pigmentation	down	1.3e-08
microbody membrane	down	1.4e-08
peroxisomal membrane	down	1.4e-08
regulation of extent of cell growth	down	1.4e-08
chylomicron	down	1.5e-08
cerebellar cortex development	down	1.5e-08
regulation of transforming growth factor beta receptor signaling pathway	down	1.5e-08
cofactor catabolic process	down	1.6e-08
primary amino compound metabolic process	down	1.6e-08
embryonic heart tube development	down	1.6e-08
regulation of blood vessel size	down	1.7e-08
pigmentation	down	1.7e-08
skeletal muscle fiber development	down	2e-08
intrinsic to Golgi membrane	down	2.1e-08
isoprenoid metabolic process	down	2.1e-08
peptide metabolic process	down	2.1e-08
ensheathment of neurons	down	2.1e-08
axon ensheathment	down	2.1e-08
filopodium	down	2.1e-08
myelination	down	2.4e-08
regulation of synapse organization	down	2.6e-08
regulation of synapse structure and activity	down	2.7e-08
water homeostasis	down	2.7e-08
regulation of tube size	down	2.7e-08
protein localization to plasma membrane	down	2.7e-08
RNA polymerase II transcription factor binding transcription factor activity involved in positive regulation of transcription	down	2.8e-08
positive regulation of neural precursor cell proliferation	down	2.9e-08
hormone secretion	down	3.1e-08
RNA polymerase II core promoter proximal region sequence-specific DNA binding transcription factor activity involved in negative regulation of transcription	down	3.1e-08
RNA polymerase II transcription regulatory region sequence-specific DNA binding transcription factor activity involved in negative regulation of transcription	down	3.1e-08
detection of light stimulus	down	3.2e-08
regulation of vasoconstriction	down	3.3e-08
carbohydrate derivative transport	down	3.5e-08
embryonic axis specification	down	3.7e-08
dendrite morphogenesis	down	3.9e-08
visual behavior	down	3.9e-08
photoreceptor inner segment	down	4.5e-08
organ growth	down	4.6e-08
carboxy-lyase activity	down	4.7e-08
sex determination	down	4.8e-08
cardiac muscle contraction	down	5.1e-08
gene silencing	down	5.1e-08
catecholamine binding	down	5.4e-08
cardiac muscle cell development	down	6e-08
startle response	down	6e-08
phospholipid transport	down	6.3e-08
multicellular organism growth	down	6.3e-08
response to ethanol	down	6.3e-08
cellular response to decreased oxygen levels	down	6.4e-08
acyl-CoA dehydrogenase activity	down	6.7e-08
oxidoreductase activity, acting on paired donors, with incorporation or reduction of molecular oxygen, reduced flavin or flavoprotein as one donor, and incorporation of one atom of oxygen	down	6.8e-08
cellular modified amino acid biosynthetic process	down	7e-08
neuroblast proliferation	down	7e-08
response to alcohol	down	9.2e-08
myosin binding	down	9.2e-08
cerebellar cortex morphogenesis	down	1e-07
intestinal absorption	down	1.1e-07
microtubule basal body	down	1.2e-07
multi-organism behavior	down	1.2e-07
vascular smooth muscle cell differentiation	down	1.4e-07
genitalia development	down	1.4e-07
determination of heart left/right asymmetry	down	1.4e-07
amine biosynthetic process	down	1.4e-07
RNA polymerase II transcription coactivator activity	down	1.5e-07
heart contraction	down	1.6e-07
dopamine metabolic process	down	1.6e-07
regulation of skeletal muscle cell differentiation	down	1.7e-07
regulation of cardiac muscle cell membrane potential	down	1.7e-07
salivary gland morphogenesis	down	1.7e-07
water-soluble vitamin metabolic process	down	1.7e-07
regulation of Notch signaling pathway	down	1.7e-07
flagellum	down	1.7e-07
polysaccharide metabolic process	down	1.8e-07
monosaccharide binding	down	2.2e-07
core promoter binding	down	2.2e-07
adrenergic receptor signaling pathway	down	2.2e-07
smooth muscle contraction	down	2.3e-07
temperature homeostasis	down	2.4e-07
RNA polymerase II transcription factor binding	down	2.5e-07
negative regulation of angiogenesis	down	2.6e-07
sterol transport	down	2.7e-07
oxidoreductase activity, acting on single donors with incorporation of molecular oxygen, incorporation of two atoms of oxygen	down	2.9e-07
response to pain	down	2.9e-07
regulation of carbohydrate biosynthetic process	down	3e-07
behavioral defense response	down	3.1e-07
enhancer sequence-specific DNA binding	down	3.2e-07
microtubule motor activity	down	3.3e-07
RNA polymerase II activating transcription factor binding	down	3.3e-07
glutathione metabolic process	down	3.4e-07
blood vessel remodeling	down	3.4e-07
sperm motility	down	3.4e-07
membrane depolarization involved in regulation of action potential	down	3.6e-07
membrane depolarization involved in regulation of cardiac muscle cell action potential	down	3.6e-07
positive regulation of receptor activity	down	3.7e-07
nucleus organization	down	3.8e-07
embryonic digestive tract development	down	4.2e-07
pigment cell differentiation	down	4.4e-07
core promoter sequence-specific DNA binding	down	4.7e-07
neuron recognition	down	5e-07
peptide hormone secretion	down	5e-07
peptide transport	down	5.2e-07
muscle cell fate commitment	down	5.3e-07
integrin binding	down	5.3e-07
regulation of transcription regulatory region DNA binding	down	5.8e-07
photoreceptor cell maintenance	down	5.8e-07
kinase inhibitor activity	down	5.9e-07
regulation of cardiac muscle cell action potential	down	6.1e-07
epithelial cell development	down	6.2e-07
regulation of smooth muscle cell proliferation	down	6.4e-07
protein kinase inhibitor activity	down	6.6e-07
meiosis I	down	6.7e-07
carboxylesterase activity	down	7.3e-07
cell aging	down	7.5e-07
kinase activator activity	down	7.7e-07
RNA polymerase II transcription factor binding transcription factor activity involved in negative regulation of transcription	down	8.1e-07
response to acid	down	8.4e-07
cyclic nucleotide binding	down	8.6e-07
polyol metabolic process	down	8.8e-07
steroid hydroxylase activity	down	8.8e-07
neuron maturation	down	9.1e-07
sensory perception of pain	down	9.3e-07
actin filament	down	1e-06
multicellular organismal movement	down	1e-06
musculoskeletal movement	down	1e-06
adult locomotory behavior	down	1e-06
hair follicle morphogenesis	down	1e-06
peptide secretion	down	1.1e-06
regulation of release of sequestered calcium ion into cytosol	down	1.1e-06
heart trabecula morphogenesis	down	1.1e-06
insulin receptor binding	down	1.1e-06
drug transport	down	1.1e-06
lactation	down	1.2e-06
terpenoid metabolic process	down	1.2e-06
secondary metabolic process	down	1.3e-06
coated pit	down	1.3e-06
regulation of systemic arterial blood pressure by hormone	down	1.3e-06
voltage-gated sodium channel complex	down	1.3e-06
midbrain development	down	1.4e-06
extracellular matrix binding	down	1.4e-06
RNA polymerase II core promoter proximal region sequence-specific DNA binding	down	1.4e-06
cytoplasmic mRNA processing body	down	1.6e-06
regulation of calcium ion transmembrane transporter activity	down	1.7e-06
membrane lipid biosynthetic process	down	1.8e-06
positive regulation of cell growth	down	2e-06
endothelial cell differentiation	down	2.1e-06
isoprenoid biosynthetic process	down	2.2e-06
trabecula morphogenesis	down	2.3e-06
drug transporter activity	down	2.3e-06
acute inflammatory response	down	2.5e-06
transferase activity, transferring alkyl or aryl (other than methyl) groups	down	2.5e-06
Wnt-protein binding	down	2.5e-06
neurotransmitter binding	down	2.6e-06
bone remodeling	down	2.6e-06
reflex	down	2.6e-06
regulation of N-methyl-D-aspartate selective glutamate receptor activity	down	2.6e-06
peptide biosynthetic process	down	2.7e-06
perikaryon	down	2.9e-06
potassium channel regulator activity	down	2.9e-06
lung alveolus development	down	2.9e-06
synaptic vesicle transport	down	3e-06
regulation of sodium ion transmembrane transporter activity	down	3e-06
oxidoreductase activity, acting on paired donors, with incorporation or reduction of molecular oxygen, NADH or NADPH as one donor, and incorporation of one atom of oxygen	down	3.4e-06
modified amino acid binding	down	3.5e-06
caveola	down	3.6e-06
basal lamina	down	3.9e-06
microfilament motor activity	down	4.4e-06
basal part of cell	down	4.7e-06
vasoconstriction	down	5.3e-06
cell-cell signaling involved in cell fate commitment	down	5.3e-06
renal tubule morphogenesis	down	5.5e-06
regulation of cellular response to insulin stimulus	down	5.5e-06
transferase activity, transferring nitrogenous groups	down	6.1e-06
neuropeptide receptor binding	down	6.1e-06
regulation of synapse assembly	down	6.1e-06
regulation of mesoderm development	down	6.6e-06
regulation of bone remodeling	down	6.7e-06
cardiac conduction	down	6.8e-06
transaminase activity	down	7.2e-06
heterotrimeric G-protein complex	down	7.9e-06
mating	down	8.1e-06
cell adhesion molecule binding	down	8.2e-06
activin binding	down	8.2e-06
actin filament bundle	down	8.3e-06
aorta development	down	8.4e-06
inner ear receptor cell development	down	8.5e-06
oxidoreductase activity, acting on the aldehyde or oxo group of donors	down	8.6e-06
water transmembrane transporter activity	down	9e-06
regulation of dendrite morphogenesis	down	9.1e-06
lipid digestion	down	9.2e-06
cellular response to drug	down	9.2e-06
asymmetric synapse	down	9.4e-06
histone methyltransferase complex	down	9.7e-06
epidermis morphogenesis	down	1e-05
photoreceptor cell differentiation	down	1e-05
mitochondrion localization	down	1e-05
multicellular organismal catabolic process	down	1e-05
alpha-linolenic acid metabolic process	down	1.1e-05
antioxidant activity	down	1.1e-05
aorta morphogenesis	down	1.1e-05
response to BMP stimulus	down	1.1e-05
cellular response to BMP stimulus	down	1.1e-05
presynaptic active zone	down	1.2e-05
phosphatidylinositol phosphate phosphatase activity	down	1.2e-05
stem cell division	down	1.3e-05
regulation of circadian rhythm	down	1.3e-05
scaffold protein binding	down	1.4e-05
embryonic cranial skeleton morphogenesis	down	1.4e-05
nucleobase-containing compound transmembrane transporter activity	down	1.5e-05
proximal/distal pattern formation	down	1.6e-05
regulation of sensory perception of pain	down	1.7e-05
male sex determination	down	1.7e-05
copulation	down	1.7e-05
estrogen metabolic process	down	1.8e-05
synaptic vesicle exocytosis	down	1.9e-05
ovulation	down	1.9e-05
regulation of heart rate by cardiac conduction	down	1.9e-05
pyridine-containing compound metabolic process	down	2e-05
muscle cell homeostasis	down	2e-05
rhythmic behavior	down	2.1e-05
CD4-positive, alpha-beta T cell activation	down	2.1e-05
sterol binding	down	2.1e-05
foregut morphogenesis	down	2.2e-05
indole-containing compound metabolic process	down	2.2e-05
aromatic amino acid family metabolic process	down	2.2e-05
adenylate cyclase activity	down	2.3e-05
multicellular organismal metabolic process	down	2.5e-05
glial cell fate commitment	down	2.7e-05
one-carbon metabolic process	down	2.7e-05
primary amino compound biosynthetic process	down	2.7e-05
epithelial cell proliferation	down	2.7e-05
multicellular organismal aging	down	2.8e-05
basal plasma membrane	down	2.9e-05
vasodilation	down	2.9e-05
osteoblast development	down	3e-05
regulation of DNA biosynthetic process	down	3e-05
acetylcholine binding	down	3e-05
negative regulation of cellular response to insulin stimulus	down	3e-05
mesodermal cell differentiation	down	3.2e-05
social behavior	down	3.2e-05
lipid particle	down	3.3e-05
embryonic digit morphogenesis	down	3.4e-05
regulation of cation channel activity	down	3.6e-05
neurotransmitter transporter activity	down	3.7e-05
regulation of hemostasis	down	3.7e-05
neurotransmitter:sodium symporter activity	down	3.9e-05
isoprenoid binding	down	4e-05
neurological system process involved in regulation of systemic arterial blood pressure	down	4.3e-05
drug transmembrane transporter activity	down	4.3e-05
retinoid binding	down	4.6e-05
vitamin transport	down	4.7e-05
cerebellar Purkinje cell layer morphogenesis	down	4.8e-05
cerebellar Purkinje cell layer formation	down	4.8e-05
oxidoreductase activity, acting on the CH-CH group of donors, NAD or NADP as acceptor	down	4.8e-05
sulfur amino acid metabolic process	down	5e-05
regulation of developmental pigmentation	down	5.1e-05
protein targeting to plasma membrane	down	5.4e-05
pteridine-containing compound metabolic process	down	5.4e-05
fatty-acyl-CoA binding	down	5.4e-05
lymph vessel morphogenesis	down	5.5e-05
negative regulation of purine nucleotide biosynthetic process	down	5.6e-05
negative regulation of purine nucleotide metabolic process	down	5.6e-05
connexon complex	down	5.7e-05
posttranscriptional gene silencing	down	5.7e-05
pyrimidine-containing compound catabolic process	down	6.4e-05
calcium channel regulator activity	down	6.4e-05
lens development in camera-type eye	down	6.4e-05
chromatin DNA binding	down	6.6e-05
adenohypophysis development	down	6.7e-05
response to osmotic stress	down	6.9e-05
cerebellar cortex formation	down	7e-05
circadian behavior	down	7.1e-05
response to cold	down	7.2e-05
phosphatidylinositol acyl-chain remodeling	down	8e-05
chemosensory behavior	down	8.1e-05
NADP binding	down	8.3e-05
dendritic shaft	down	8.4e-05
laminin binding	down	8.4e-05
oocyte differentiation	down	9.1e-05
regulation of cell fate specification	down	9.5e-05
positive regulation of neuron death	down	9.9e-05
negative regulation of hemostasis	down	0.0001
regulation of vasodilation	down	0.0001
intramolecular oxidoreductase activity, transposing C=C bonds	down	0.0001
insulin-like growth factor binding	down	0.0001
circadian sleep/wake cycle	down	0.0001
regulation of cardiac muscle cell action potential involved in contraction	down	0.0001
regulation of cardiac muscle cell contraction	down	0.0001
organ formation	down	0.0001
hydrolase activity, acting on carbon-nitrogen (but not peptide) bonds, in cyclic amidines	down	0.0001
beta-amyloid binding	down	0.0001
phosphatidylserine acyl-chain remodeling	down	0.0001
trivalent inorganic anion homeostasis	down	0.0001
oxygen binding	down	0.0001
muscle cell proliferation	down	0.0001
cyclase activity	down	0.0002
regulation of sequestering of calcium ion	down	0.0002
dynein complex	down	0.0002
photoreceptor cell development	down	0.0002
positive regulation of excitatory postsynaptic membrane potential	down	0.0002
cell communication involved in cardiac conduction	down	0.0002
lymphangiogenesis	down	0.0002
carbohydrate transmembrane transporter activity	down	0.0002
multi-multicellular organism process	down	0.0002
cellular response to monoamine stimulus	down	0.0002
response to catecholamine stimulus	down	0.0002
cellular response to catecholamine stimulus	down	0.0002
response to monoamine stimulus	down	0.0002
organelle transport along microtubule	down	0.0002
regulation of cell proliferation involved in heart morphogenesis	down	0.0002
phosphorus-oxygen lyase activity	down	0.0002
establishment or maintenance of epithelial cell apical/basal polarity	down	0.0002
tetrapyrrole metabolic process	down	0.0002
two-component signal transduction system (phosphorelay)	down	0.0002
vitamin transporter activity	down	0.0002
cerebellar Purkinje cell layer development	down	0.0002
chemoattractant activity	down	0.0002
glucosamine-containing compound metabolic process	down	0.0002
drug metabolic process	down	0.0002
cofactor transporter activity	down	0.0002
regulation of fatty acid transport	down	0.0002
parturition	down	0.0002
deaminase activity	down	0.0002
segment specification	down	0.0002
craniofacial suture morphogenesis	down	0.0002
phosphotransferase activity, nitrogenous group as acceptor	down	0.0003
RNA polymerase II core promoter sequence-specific DNA binding	down	0.0003
cyclin-dependent protein kinase holoenzyme complex	down	0.0003
structural constituent of eye lens	down	0.0003
alcohol biosynthetic process	down	0.0003
cofactor transport	down	0.0003
phospholipid transporter activity	down	0.0003
positive regulation of leukocyte apoptotic process	down	0.0003
inositol phosphate phosphatase activity	down	0.0003
blood coagulation, fibrin clot formation	down	0.0003
grooming behavior	down	0.0003
dorsal/ventral axis specification	down	0.0003
myoblast fusion	down	0.0003
RNA polymerase II transcription corepressor activity	down	0.0003
insemination	down	0.0003
RNA polymerase II distal enhancer sequence-specific DNA binding	down	0.0004
regulation of vascular permeability	down	0.0004
mammary gland lobule development	down	0.0004
retinal binding	down	0.0004
14-3-3 protein binding	down	0.0004
acid secretion	down	0.0004
positive regulation of fatty acid transport	down	0.0005
bone resorption	down	0.0005
oocyte development	down	0.0006
peroxisome organization	down	0.0006
regulation of circadian sleep/wake cycle	down	0.0006
pseudopodium	down	0.0006
mesodermal cell fate commitment	down	0.0006
regulation of actin cytoskeleton reorganization	down	0.0006
acetylcholine receptor activity	down	0.0006
translation regulator activity	down	0.0006
protein self-association	down	0.0006
cell-cell recognition	down	0.0006
carbohydrate transporter activity	down	0.0007
heterophilic cell-cell adhesion	down	0.0007
axoneme part	down	0.0007
sodium channel regulator activity	down	0.0008
subpallium development	down	0.0008
demethylase activity	down	0.0008
actin polymerization or depolymerization	down	0.0008
cell surface receptor signaling pathway involved in heart development	down	0.0009
fatty acid binding	down	0.0009
ciliary or flagellar motility	down	0.0009
nitric oxide biosynthetic process	down	0.001
regulation of multicellular organismal metabolic process	down	0.001
anion binding	down	0.001
negative regulation of gene expression, epigenetic	down	0.001
positive regulation of hemostasis	down	0.001
regulation of heart morphogenesis	down	0.0011
regulation of stem cell differentiation	down	0.0011
folic acid binding	down	0.0011
translation repressor activity	down	0.0012
establishment or maintenance of apical/basal cell polarity	down	0.0012
establishment or maintenance of bipolar cell polarity	down	0.0012
regulation of non-canonical Wnt receptor signaling pathway	down	0.0012
determination of adult lifespan	down	0.0013
laminin complex	down	0.0013
synapsis	down	0.0014
cell wall macromolecule catabolic process	down	0.0014
external encapsulating structure	down	0.0014
phosphatidylinositol-3-phosphate biosynthetic process	down	0.0014
oxidoreductase activity, acting on CH or CH2 groups	down	0.0014
selenium binding	down	0.0014
oxidoreductase activity, oxidizing metal ions	down	0.0015
pyridine-containing compound biosynthetic process	down	0.0015
negative regulation of neural precursor cell proliferation	down	0.0016
channel inhibitor activity	down	0.0017
chemical homeostasis within a tissue	down	0.0017
lipid storage	down	0.0018
response to gravity	down	0.002
glutathione peroxidase activity	down	0.0021
renal filtration cell differentiation	down	0.0025
positive regulation of urine volume	down	0.0025
positive regulation of renal sodium excretion	down	0.0025
ER overload response	down	0.0026
response to pH	down	0.0027
suckling behavior	down	0.0027
protein insertion into membrane	down	0.0028
histone demethylase activity	down	0.0029
vitamin biosynthetic process	down	0.0031
regulation of glutamate secretion	down	0.0032
establishment of protein localization to Golgi	down	0.0034
pattern binding	down	0.0035
polysaccharide binding	down	0.0035
external encapsulating structure part	down	0.0037
cell envelope	down	0.0037
endothelial cell development	down	0.0039
cellular glucuronidation	down	0.0039
cellular component maintenance at cellular level	down	0.0039
regulation of DNA-dependent transcription, initiation	down	0.0042
secondary metabolite biosynthetic process	down	0.0043
nucleus localization	down	0.0047
neurexin family protein binding	down	0.0048
ectoderm development	down	0.0054
cellular response to vascular endothelial growth factor stimulus	down	0.0054
alcohol catabolic process	down	0.0058
protein localization to peroxisome	down	0.0062
establishment of protein localization to peroxisome	down	0.0062
negative regulation of apoptotic signaling pathway	down	0.0062
epithelial cell differentiation involved in kidney development	down	0.0064
embryonic skeletal joint development	down	0.0069
regulation of urine volume	down	0.0071
cysteine-type endopeptidase activator activity involved in apoptotic process	down	0.0073
FMN binding	down	0.0073
replicative senescence	down	0.0075
clathrin binding	down	0.0076
mismatch repair complex	down	0.0077
cytoplasmic sequestering of protein	down	0.0081
retinol binding	down	0.0084
filamentous actin	down	0.0086
cyclin binding	down	0.0088
dendritic spine organization	down	0.0089
retina vasculature development in camera-type eye	down	0.0091
entrainment of circadian clock	down	0.0092
cAMP-dependent protein kinase complex	down	0.0095
endothelial cell proliferation	down	0.0098
positive regulation of calcium ion transmembrane transporter activity	down	0.0098
positive regulation of cation channel activity	down	0.0098
insulin receptor substrate binding	down	0.0113
cell volume homeostasis	down	0.0117
multicellular organismal reproductive behavior	down	0.0118
sleep	down	0.0123
negative regulation of extrinsic apoptotic signaling pathway	down	0.0173
prenyltransferase activity	down	0.0217
protein localization to vacuole	down	0.022
establishment of protein localization to vacuole	down	0.022
regulation of protein localization to cell surface	down	0.0227
vacuolar proton-transporting V-type ATPase complex	down	0.0238
nuclear envelope organization	down	0.0239
adenosine deaminase activity	down	0.0325
humoral immune response mediated by circulating immunoglobulin	down	0.0399
basal RNA polymerase II transcription machinery binding	down	0.0429
basal transcription machinery binding	down	0.0429
regulation of cellular senescence	down	0.0447
regulation of establishment of cell polarity	down	0.0473
complement activation, classical pathway	down	0.0566
virion	down	0.1666

## Sheet: PPvPT
PP vs PT
GO Term	direction	p-value
extracellular matrix	up	4.2e-84
passive transmembrane transporter activity	up	3.5e-75
ion channel activity	up	3e-73
proteinaceous extracellular matrix	up	1.2e-72
pattern specification process	up	6.1e-65
synapse	up	1.2e-63
cell morphogenesis involved in neuron differentiation	up	5.3e-61
brain development	up	3.6e-60
phospholipid binding	up	1.8e-58
cell-cell adhesion	up	6.2e-57
cell surface	up	3.7e-54
sensory organ development	up	1.6e-52
regulation of ion transport	up	3e-52
cilium	up	1.2e-50
regulation of purine nucleotide metabolic process	up	1.9e-50
regionalization	up	3.5e-50
skeletal system development	up	1.8e-49
positive regulation of cell differentiation	up	1.2e-48
embryonic morphogenesis	up	1.4e-48
regulation of secretion	up	8.1e-48
vasculature development	up	1.2e-46
chordate embryonic development	up	2.5e-46
regulation of locomotion	up	5.5e-46
regulation of cellular component movement	up	6e-46
GTPase regulator activity	up	6.4e-46
behavior	up	8.3e-44
tube development	up	1.8e-43
axon guidance	up	2.5e-43
positive regulation of transport	up	2.6e-43
muscle organ development	up	1e-42
regulation of small GTPase mediated signal transduction	up	1.2e-42
regulation of neurogenesis	up	2.4e-42
regulation of cell motility	up	4.2e-42
regulation of cell migration	up	4.5e-42
dendrite	up	1.8e-41
heart development	up	1.9e-41
embryonic organ development	up	5.3e-41
tissue morphogenesis	up	9.4e-40
cellular response to hormone stimulus	up	5.4e-39
forebrain development	up	1.3e-38
regulation of neuron differentiation	up	1.3e-38
positive regulation of multicellular organismal process	up	1.8e-38
sensory perception of light stimulus	up	7.6e-38
blood circulation	up	1.1e-37
negative regulation of cell differentiation	up	5e-37
regulation of membrane potential	up	7.3e-37
single-organism behavior	up	8.5e-37
anterior/posterior pattern specification	up	1.5e-36
regulation of MAPK cascade	up	7.9e-36
small GTPase regulator activity	up	9e-36
neuronal cell body	up	1.5e-35
homophilic cell adhesion	up	2.6e-35
urogenital system development	up	3.3e-35
blood vessel morphogenesis	up	9.1e-35
secretion	up	6.1e-34
muscle contraction	up	1.5e-33
cell fate commitment	up	1.6e-33
extracellular matrix organization	up	8.9e-33
response to extracellular stimulus	up	1.2e-32
extracellular structure organization	up	2.1e-32
coagulation	up	2.5e-32
blood coagulation	up	2.5e-32
response to peptide hormone stimulus	up	4e-32
enzyme activator activity	up	5.1e-32
growth	up	1e-31
morphogenesis of an epithelium	up	1.5e-31
kidney development	up	1.6e-31
embryonic organ morphogenesis	up	2.3e-31
synaptic membrane	up	2.6e-31
postsynaptic membrane	up	4.1e-31
male gamete generation	up	7.1e-31
connective tissue development	up	7.3e-31
response to nutrient levels	up	1.1e-30
regulatory region nucleic acid binding	up	1.2e-30
regulatory region DNA binding	up	1.2e-30
negative regulation of multicellular organismal process	up	1.6e-30
actin binding	up	2.3e-30
response to steroid hormone stimulus	up	6.2e-30
sequence-specific DNA binding RNA polymerase II transcription factor activity	up	7.8e-30
divalent inorganic cation transport	up	8.4e-30
negative regulation of transport	up	6.2e-29
tube morphogenesis	up	7e-29
apical part of cell	up	2.3e-28
axon	up	2.4e-28
regulation of cell adhesion	up	3.6e-28
basolateral plasma membrane	up	3.7e-28
collagen	up	5.5e-28
hemopoietic or lymphoid organ development	up	2.9e-27
muscle cell differentiation	up	6.1e-27
regulation of hormone secretion	up	1e-26
vacuole	up	1.6e-26
protein complex binding	up	5.5e-26
cilium part	up	5.6e-26
regulation of cell morphogenesis	up	6.7e-26
growth factor activity	up	1.3e-25
external side of plasma membrane	up	1.3e-25
receptor complex	up	1.5e-25
secretion by cell	up	1.6e-25
divalent inorganic cation homeostasis	up	2.1e-25
regulation of Wnt receptor signaling pathway	up	3e-25
regulation of response to external stimulus	up	4.6e-25
regulation of neurological system process	up	1.3e-24
negative regulation of locomotion	up	1.4e-24
negative regulation of cellular component movement	up	1.5e-24
negative regulation of cell motility	up	1.6e-24
lysosome	up	2.5e-24
cellular divalent inorganic cation homeostasis	up	2.6e-24
GTPase activator activity	up	3e-24
regulation of heart contraction	up	4.3e-24
regulation of transmission of nerve impulse	up	4.6e-24
enzyme inhibitor activity	up	5.6e-24
regulation of cell growth	up	6.4e-24
regulation of lipid metabolic process	up	6.7e-24
endocytosis	up	7.1e-24
heart morphogenesis	up	1.1e-23
apical plasma membrane	up	1.2e-23
neurotransmitter receptor activity	up	1.4e-23
cellular potassium ion transport	up	1.6e-23
potassium ion transmembrane transport	up	1.6e-23
hemopoiesis	up	1.8e-23
sex differentiation	up	1.9e-23
regulation of ossification	up	2e-23
anion transport	up	2e-23
ossification	up	2.9e-23
synapse organization	up	4.1e-23
carbohydrate binding	up	4.6e-23
gland development	up	6.5e-23
regulation of epithelial cell proliferation	up	6.7e-23
regulation of vasculature development	up	1.1e-22
positive regulation of locomotion	up	1.7e-22
regulation of cell activation	up	2.6e-22
extracellular matrix structural constituent	up	3e-22
contractile fiber part	up	3.4e-22
dendritic spine	up	4.1e-22
cartilage development	up	4.2e-22
contractile fiber	up	4.5e-22
angiogenesis	up	6.1e-22
guanyl-nucleotide exchange factor activity	up	8.5e-22
chromatin binding	up	1.3e-21
positive regulation of cell motility	up	1.3e-21
sulfur compound metabolic process	up	1.4e-21
negative regulation of growth	up	1.9e-21
endocrine system development	up	2.2e-21
rhythmic process	up	2.3e-21
transferase activity, transferring glycosyl groups	up	2.8e-21
inner ear development	up	4.1e-21
dorsal/ventral pattern formation	up	5.8e-21
fatty acid metabolic process	up	6.9e-21
carbohydrate derivative binding	up	7.1e-21
telencephalon development	up	7.3e-21
regulation of cell projection organization	up	8.2e-21
endoplasmic reticulum lumen	up	9e-21
learning or memory	up	1.2e-20
axoneme	up	1.3e-20
reproductive system development	up	1.4e-20
reproductive structure development	up	1.4e-20
response to nutrient	up	1.4e-20
sensory perception of mechanical stimulus	up	1.6e-20
positive regulation of cellular component movement	up	2.9e-20
positive regulation of secretion	up	3e-20
G-protein coupled receptor binding	up	3.6e-20
development of primary sexual characteristics	up	4.2e-20
anchored to membrane	up	4.3e-20
cellular response to extracellular stimulus	up	4.4e-20
primary cilium	up	4.5e-20
glycosaminoglycan binding	up	6.5e-20
regulation of blood pressure	up	7.8e-20
appendage development	up	7.9e-20
regulation of angiogenesis	up	8.4e-20
cell projection membrane	up	9.3e-20
negative regulation of secretion	up	1.2e-19
regulation of action potential	up	1.4e-19
regulation of purine nucleotide biosynthetic process	up	1.7e-19
regulation of lymphocyte activation	up	2e-19
oxidoreductase activity, acting on paired donors, with incorporation or reduction of molecular oxygen	up	2.6e-19
membrane raft	up	3.4e-19
axis specification	up	5.6e-19
neural tube development	up	5.6e-19
developmental growth	up	6.8e-19
negative regulation of cell growth	up	1.1e-18
steroid metabolic process	up	1.5e-18
divalent inorganic cation transmembrane transporter activity	up	2.5e-18
sodium ion transmembrane transport	up	2.5e-18
transcription regulatory region sequence-specific DNA binding	up	2.5e-18
basement membrane	up	3e-18
positive regulation of protein serine/threonine kinase activity	up	3e-18
cellular response to nutrient levels	up	3.4e-18
G-protein coupled peptide receptor activity	up	4.1e-18
morphogenesis of a branching structure	up	4.1e-18
steroid binding	up	4.6e-18
calmodulin binding	up	4.8e-18
hormone metabolic process	up	4.8e-18
limb morphogenesis	up	7e-18
appendage morphogenesis	up	7e-18
vacuolar part	up	7.4e-18
gonad development	up	8.5e-18
peptide receptor activity	up	8.8e-18
respiratory tube development	up	9.5e-18
spinal cord development	up	1.4e-17
hormone activity	up	1.5e-17
male sex differentiation	up	1.6e-17
organic acid transport	up	2.2e-17
lung development	up	2.4e-17
digestive tract development	up	2.5e-17
xenobiotic metabolic process	up	2.7e-17
mesenchymal cell differentiation	up	2.8e-17
glial cell differentiation	up	2.9e-17
regulation of muscle contraction	up	3e-17
negative regulation of immune system process	up	3.7e-17
dendritic spine head	up	3.7e-17
postsynaptic density	up	3.7e-17
regulation of behavior	up	4.4e-17
Ras GTPase activator activity	up	4.6e-17
hindbrain development	up	6.1e-17
cell-substrate adhesion	up	6.7e-17
neurotransmitter transport	up	7e-17
regulation of ion homeostasis	up	7.5e-17
metallopeptidase activity	up	8.7e-17
gliogenesis	up	8.9e-17
carboxylic acid transport	up	9.4e-17
response to xenobiotic stimulus	up	9.7e-17
axon part	up	9.8e-17
platelet activation	up	1e-16
response to metal ion	up	1.1e-16
regulation of G-protein coupled receptor protein signaling pathway	up	1.1e-16
regulation of embryonic development	up	1.2e-16
neuropeptide receptor activity	up	1.6e-16
regulation of striated muscle tissue development	up	1.6e-16
monooxygenase activity	up	2.1e-16
RNA polymerase II distal enhancer sequence-specific DNA binding transcription factor activity	up	2.5e-16
ear morphogenesis	up	2.8e-16
generation of a signal involved in cell-cell signaling	up	3.3e-16
lipid transport	up	3.7e-16
intermediate filament	up	4.2e-16
retina development in camera-type eye	up	4.3e-16
carboxylic acid binding	up	4.4e-16
Ras guanyl-nucleotide exchange factor activity	up	5.4e-16
eye morphogenesis	up	1.1e-15
muscle cell development	up	1.6e-15
PDZ domain binding	up	1.6e-15
aminoglycan metabolic process	up	1.8e-15
peptidase inhibitor activity	up	1.9e-15
sarcolemma	up	2.2e-15
ureteric bud development	up	2.3e-15
branching morphogenesis of a tube	up	2.3e-15
regulation of peptidyl-tyrosine phosphorylation	up	2.4e-15
mesenchymal cell development	up	2.6e-15
development of primary male sexual characteristics	up	3.1e-15
segmentation	up	3.3e-15
RNA polymerase II regulatory region DNA binding	up	3.5e-15
neuron migration	up	3.8e-15
embryonic appendage morphogenesis	up	4.6e-15
embryonic pattern specification	up	6.3e-15
phosphatidylinositol binding	up	6.4e-15
tetrapyrrole binding	up	6.9e-15
regulation of cyclase activity	up	9.4e-15
germ cell development	up	1.1e-14
RNA polymerase II regulatory region sequence-specific DNA binding	up	1.1e-14
T cell activation	up	1.5e-14
energy reserve metabolic process	up	1.7e-14
transferase activity, transferring hexosyl groups	up	1.8e-14
regulation of organ morphogenesis	up	1.9e-14
protein localization to membrane	up	2.1e-14
UDP-glycosyltransferase activity	up	2.6e-14
pallium development	up	2.6e-14
regulation of phospholipase C activity	up	2.6e-14
regulation of lyase activity	up	2.7e-14
heme binding	up	2.8e-14
inner ear morphogenesis	up	3.3e-14
voltage-gated potassium channel complex	up	3.4e-14
detection of abiotic stimulus	up	4e-14
negative regulation of angiogenesis	up	6.1e-14
multicellular organismal homeostasis	up	7e-14
endopeptidase inhibitor activity	up	8.1e-14
adult behavior	up	9.6e-14
striated muscle cell development	up	9.8e-14
learning	up	1.5e-13
binding, bridging	up	2.9e-13
digestion	up	3.1e-13
pigmentation	up	3.3e-13
lyase activity	up	3.6e-13
positive regulation of purine nucleotide biosynthetic process	up	4.4e-13
structural constituent of muscle	up	5.3e-13
female pregnancy	up	8e-13
beta-catenin binding	up	8.1e-13
lipid modification	up	8.8e-13
growth factor binding	up	9.1e-13
positive regulation of purine nucleotide metabolic process	up	9.6e-13
cell fate specification	up	1.1e-12
regulation of neurotransmitter levels	up	1.1e-12
excretion	up	1.2e-12
memory	up	1.2e-12
palate development	up	1.2e-12
stem cell differentiation	up	1.3e-12
peptide binding	up	1.4e-12
cargo receptor activity	up	1.5e-12
voltage-gated calcium channel complex	up	1.7e-12
cell-matrix adhesion	up	2e-12
fertilization	up	2.4e-12
cardiac cell differentiation	up	2.6e-12
apicolateral plasma membrane	up	3.1e-12
muscle filament sliding	up	3.5e-12
regulation of protein localization to nucleus	up	3.7e-12
detection of external stimulus	up	4.2e-12
fat cell differentiation	up	4.5e-12
specification of symmetry	up	4.6e-12
regulation of JNK cascade	up	5.9e-12
sulfur compound biosynthetic process	up	7.7e-12
neural crest cell development	up	7.9e-12
regulation of mononuclear cell proliferation	up	7.9e-12
positive regulation of neurogenesis	up	8.1e-12
response to starvation	up	8.2e-12
cell cortex	up	8.4e-12
microtubule basal body	up	9.7e-12
metencephalon development	up	1e-11
determination of bilateral symmetry	up	1.1e-11
feeding behavior	up	1.1e-11
tissue remodeling	up	1.1e-11
hormone binding	up	1.2e-11
protein binding, bridging	up	1.5e-11
growth cone	up	1.6e-11
cell growth	up	1.7e-11
peripheral nervous system development	up	1.8e-11
response to alkaloid	up	1.9e-11
negative regulation of cell adhesion	up	1.9e-11
cerebellum development	up	2.2e-11
regulation of multicellular organism growth	up	2.2e-11
digestive tract morphogenesis	up	2.4e-11
sensory perception of pain	up	2.5e-11
osteoblast differentiation	up	3.4e-11
vitamin binding	up	4.5e-11
receptor signaling protein activity	up	5.2e-11
neural precursor cell proliferation	up	5.6e-11
site of polarized growth	up	6.2e-11
dendrite development	up	6.8e-11
peptide hormone binding	up	6.9e-11
ovulation cycle	up	7.4e-11
signaling adaptor activity	up	7.4e-11
anterior/posterior axis specification	up	7.7e-11
regulation of blood vessel size	up	7.7e-11
oxidoreductase activity, acting on single donors with incorporation of molecular oxygen, incorporation of two atoms of oxygen	up	8.8e-11
drug binding	up	8.9e-11
response to carbohydrate stimulus	up	9.2e-11
vacuolar lumen	up	9.8e-11
cell-cell junction organization	up	1e-10
immune response-activating cell surface receptor signaling pathway	up	1e-10
tube formation	up	1.1e-10
vasculogenesis	up	1.1e-10
regulation of chemotaxis	up	1.1e-10
cell recognition	up	1.1e-10
neurotransmitter secretion	up	1.2e-10
neuron fate commitment	up	1.2e-10
peroxisome	up	1.2e-10
microbody	up	1.2e-10
dioxygenase activity	up	1.3e-10
integrin binding	up	1.3e-10
phenol-containing compound metabolic process	up	1.4e-10
development of primary female sexual characteristics	up	1.5e-10
trans-Golgi network	up	1.5e-10
RNA polymerase II transcription regulatory region sequence-specific DNA binding transcription factor activity involved in positive regulation of transcription	up	1.5e-10
motor activity	up	1.6e-10
oxidoreductase activity, acting on single donors with incorporation of molecular oxygen	up	1.7e-10
regulation of tube size	up	1.8e-10
morphogenesis of embryonic epithelium	up	1.9e-10
embryonic epithelial tube formation	up	2e-10
collagen binding	up	2.1e-10
regulation of myeloid cell differentiation	up	2.3e-10
female sex differentiation	up	2.5e-10
regulation of organ growth	up	2.6e-10
embryonic axis specification	up	2.6e-10
developmental pigmentation	up	2.9e-10
exopeptidase activity	up	3.2e-10
cell maturation	up	3.5e-10
neuromuscular process	up	4.3e-10
regulation of axonogenesis	up	4.6e-10
striated muscle contraction	up	5.2e-10
stem cell development	up	5.5e-10
mesoderm development	up	5.6e-10
channel regulator activity	up	5.7e-10
photoreceptor cell maintenance	up	5.7e-10
regulation of synapse organization	up	6.1e-10
structural constituent of cytoskeleton	up	7.4e-10
perikaryon	up	7.9e-10
Wnt-protein binding	up	8.1e-10
odontogenesis	up	9e-10
muscle fiber development	up	9.7e-10
glial cell development	up	1e-09
SH3 domain binding	up	1.1e-09
lamellipodium	up	1.1e-09
embryonic digestive tract development	up	1.3e-09
brush border	up	1.4e-09
regulation of synapse structure and activity	up	1.5e-09
cerebral cortex development	up	1.5e-09
embryonic cranial skeleton morphogenesis	up	1.6e-09
dystrophin-associated glycoprotein complex	up	1.6e-09
response to hexose stimulus	up	1.7e-09
regulation of glutamate receptor signaling pathway	up	1.9e-09
gland morphogenesis	up	1.9e-09
neutral lipid metabolic process	up	2e-09
tissue homeostasis	up	2e-09
ovulation cycle process	up	2.1e-09
myofibril assembly	up	2.2e-09
biomineral tissue development	up	2.3e-09
endocrine process	up	2.4e-09
regulation of endocytosis	up	2.4e-09
gastrulation	up	2.5e-09
RNA polymerase II core promoter proximal region sequence-specific DNA binding transcription factor activity involved in positive regulation of transcription	up	2.6e-09
detection of light stimulus	up	2.6e-09
stem cell maintenance	up	3.1e-09
myosin complex	up	3.1e-09
calcium-dependent cell-cell adhesion	up	3.3e-09
sarcoplasm	up	3.8e-09
regulation of carbohydrate metabolic process	up	3.9e-09
ligand-activated sequence-specific DNA binding RNA polymerase II transcription factor activity	up	3.9e-09
glycoprotein binding	up	4e-09
acylglycerol metabolic process	up	4.1e-09
positive regulation of blood pressure	up	4.2e-09
smooth muscle contraction	up	4.2e-09
SMAD binding	up	4.2e-09
spermatid differentiation	up	4.3e-09
negative regulation of neurogenesis	up	4.5e-09
regeneration	up	5.4e-09
negative regulation of blood pressure	up	5.5e-09
hindbrain morphogenesis	up	6e-09
presynaptic membrane	up	6.4e-09
neural tube formation	up	6.7e-09
ensheathment of neurons	up	7.2e-09
axon ensheathment	up	7.2e-09
regulation of N-methyl-D-aspartate selective glutamate receptor activity	up	7.2e-09
sulfotransferase activity	up	7.6e-09
single fertilization	up	7.7e-09
flagellum	up	8.1e-09
organic acid transmembrane transporter activity	up	8.1e-09
axoneme part	up	8.4e-09
myelination	up	8.7e-09
circadian rhythm	up	9.3e-09
single-organism reproductive behavior	up	9.8e-09
fatty acid biosynthetic process	up	1e-08
C21-steroid hormone metabolic process	up	1.1e-08
phosphorus-oxygen lyase activity	up	1.1e-08
ventral spinal cord development	up	1.3e-08
spermatid development	up	1.4e-08
microvillus	up	1.4e-08
cellular defense response	up	1.6e-08
RNA polymerase II transcription factor binding transcription factor activity involved in positive regulation of transcription	up	1.6e-08
sex determination	up	1.7e-08
RNA polymerase II core promoter proximal region sequence-specific DNA binding transcription factor activity	up	1.9e-08
RNA polymerase II transcription factor binding transcription factor activity	up	2.3e-08
negative regulation of purine nucleotide biosynthetic process	up	2.7e-08
negative regulation of purine nucleotide metabolic process	up	2.7e-08
oxidoreductase activity, acting on paired donors, with incorporation or reduction of molecular oxygen, reduced flavin or flavoprotein as one donor, and incorporation of one atom of oxygen	up	3.2e-08
response to ethanol	up	3.3e-08
aorta morphogenesis	up	3.3e-08
extracellular matrix binding	up	3.5e-08
insulin receptor binding	up	3.6e-08
aorta development	up	3.6e-08
regulation of renal sodium excretion	up	4e-08
renal system process involved in regulation of blood volume	up	5.1e-08
reproductive behavior	up	5.1e-08
response to alcohol	up	5.3e-08
cellular response to starvation	up	5.4e-08
regulation of exocytosis	up	5.5e-08
cerebellum morphogenesis	up	5.9e-08
nerve development	up	6e-08
amine binding	up	6.7e-08
transferase activity, transferring sulfur-containing groups	up	7.1e-08
dendritic shaft	up	7.3e-08
kidney vasculature development	up	7.4e-08
renal system vasculature development	up	7.4e-08
cellular glucose homeostasis	up	7.4e-08
mesodermal cell fate commitment	up	7.5e-08
regulation of neurotransmitter secretion	up	7.7e-08
regulation of vasoconstriction	up	8.5e-08
body fluid secretion	up	8.8e-08
skeletal muscle fiber development	up	9.8e-08
structural constituent of eye lens	up	1e-07
diencephalon development	up	1e-07
regulation of cell size	up	1.1e-07
beta-amyloid binding	up	1.1e-07
pigment cell differentiation	up	1.2e-07
multicellular organismal response to stress	up	1.2e-07
regulation of carbohydrate biosynthetic process	up	1.3e-07
fluid transport	up	1.6e-07
fat-soluble vitamin metabolic process	up	1.7e-07
caveola	up	1.8e-07
proximal/distal pattern formation	up	1.9e-07
core promoter proximal region DNA binding	up	2.3e-07
cyclase activity	up	2.4e-07
SH3/SH2 adaptor activity	up	2.4e-07
peptide transport	up	2.5e-07
dynein complex	up	2.6e-07
regulation of JAK-STAT cascade	up	2.6e-07
regulation of gliogenesis	up	2.6e-07
regulation of vascular permeability	up	2.8e-07
adrenergic receptor signaling pathway	up	2.9e-07
drug metabolic process	up	3e-07
female gamete generation	up	3e-07
regulation of circadian rhythm	up	3.2e-07
basal lamina	up	3.3e-07
regulation of alpha-amino-3-hydroxy-5-methyl-4-isoxazole propionate selective glutamate receptor activity	up	3.3e-07
cerebellar cortex development	up	3.3e-07
RNA polymerase II transcription factor binding	up	3.3e-07
response to cAMP	up	3.4e-07
regulation of systemic arterial blood pressure by hormone	up	3.4e-07
regulation of urine volume	up	3.4e-07
regulation of coagulation	up	3.5e-07
neuron fate specification	up	3.6e-07
visual behavior	up	3.9e-07
peptide secretion	up	4e-07
anchoring collagen	up	4.1e-07
leukocyte mediated immunity	up	4.2e-07
blood vessel remodeling	up	4.4e-07
renal tubule development	up	4.4e-07
hormone biosynthetic process	up	4.4e-07
microtubule motor activity	up	4.6e-07
hormone secretion	up	4.6e-07
adult locomotory behavior	up	4.8e-07
acetylcholine receptor activity	up	4.9e-07
adaptive immune response	up	5.1e-07
protein localization to plasma membrane	up	5.5e-07
HMG box domain binding	up	5.6e-07
carbon-carbon lyase activity	up	5.6e-07
MHC protein complex	up	5.8e-07
neural tube closure	up	5.9e-07
core promoter sequence-specific DNA binding	up	5.9e-07
core promoter proximal region sequence-specific DNA binding	up	5.9e-07
mesodermal cell differentiation	up	6.1e-07
regulation of non-canonical Wnt receptor signaling pathway	up	6.3e-07
sterol binding	up	6.6e-07
digestive system process	up	6.9e-07
myeloid leukocyte activation	up	7e-07
positive regulation of receptor activity	up	7.4e-07
ligase activity, forming carbon-sulfur bonds	up	7.7e-07
lens development in camera-type eye	up	7.8e-07
oxygen binding	up	7.8e-07
fear response	up	7.9e-07
embryonic digit morphogenesis	up	8.7e-07
enhancer sequence-specific DNA binding	up	8.8e-07
chylomicron	up	9.1e-07
temperature homeostasis	up	9.3e-07
regulation of hemostasis	up	1e-06
cardiac conduction	up	1e-06
plasma lipoprotein particle organization	up	1e-06
protein-lipid complex subunit organization	up	1e-06
myosin II complex	up	1.1e-06
intrinsic to Golgi membrane	up	1.1e-06
inner ear receptor cell development	up	1.1e-06
endothelial cell differentiation	up	1.2e-06
regulation of extent of cell growth	up	1.2e-06
regulation of circadian sleep/wake cycle	up	1.3e-06
primary neural tube formation	up	1.3e-06
protein activation cascade	up	1.3e-06
sperm motility	up	1.3e-06
exocrine system development	up	1.3e-06
positive regulation of neural precursor cell proliferation	up	1.4e-06
hydrolase activity, hydrolyzing O-glycosyl compounds	up	1.4e-06
epithelial cell development	up	1.5e-06
isoprenoid binding	up	1.5e-06
catecholamine binding	up	1.6e-06
RNA polymerase II transcription coactivator activity	up	1.6e-06
regulation of release of sequestered calcium ion into cytosol	up	1.6e-06
organ growth	up	1.6e-06
water transmembrane transporter activity	up	1.7e-06
retinoid binding	up	1.7e-06
connexon complex	up	1.8e-06
actin filament	up	1.9e-06
steroid hydroxylase activity	up	2.1e-06
peptide hormone secretion	up	2.1e-06
secondary metabolic process	up	2.1e-06
humoral immune response	up	2.2e-06
fibrillar collagen	up	2.2e-06
cerebellar cortex morphogenesis	up	2.3e-06
protein complex scaffold	up	2.3e-06
trivalent inorganic anion homeostasis	up	2.3e-06
regulation of multicellular organismal metabolic process	up	2.5e-06
establishment of cell polarity	up	2.6e-06
regulation of synapse assembly	up	3e-06
multicellular organismal metabolic process	up	3.2e-06
cyclic nucleotide binding	up	3.2e-06
primary amino compound metabolic process	up	3.5e-06
voltage-gated sodium channel complex	up	3.5e-06
dendrite morphogenesis	up	3.5e-06
asymmetric synapse	up	3.6e-06
mesoderm morphogenesis	up	3.7e-06
sterol transport	up	3.9e-06
lipid transporter activity	up	4e-06
multicellular organismal movement	up	4.3e-06
musculoskeletal movement	up	4.3e-06
negative regulation of hemostasis	up	4.3e-06
regulation of cardiac muscle cell action potential	up	4.4e-06
behavioral defense response	up	4.4e-06
vasoconstriction	up	4.8e-06
circadian sleep/wake cycle	up	5.2e-06
regulation of neural precursor cell proliferation	up	5.3e-06
lymphangiogenesis	up	5.4e-06
respiratory gaseous exchange	up	5.4e-06
blood coagulation, fibrin clot formation	up	5.5e-06
regulation of plasma lipoprotein particle levels	up	6.5e-06
dorsal/ventral axis specification	up	6.5e-06
photoreceptor cell differentiation	up	6.7e-06
cardiac muscle contraction	up	6.9e-06
lung alveolus development	up	7.2e-06
secondary metabolite biosynthetic process	up	7.4e-06
cellular glucuronidation	up	7.6e-06
phospholipid transport	up	8.1e-06
membrane depolarization involved in regulation of action potential	up	8.7e-06
membrane depolarization involved in regulation of cardiac muscle cell action potential	up	8.7e-06
cell-cell signaling involved in cell fate commitment	up	8.9e-06
ciliary transition zone	up	9.4e-06
oxidoreductase activity, acting on paired donors, with incorporation or reduction of molecular oxygen, NADH or NADPH as one donor, and incorporation of one atom of oxygen	up	9.4e-06
purinergic receptor signaling pathway	up	9.8e-06
regulation of mesoderm development	up	1e-05
neuron recognition	up	1.1e-05
neuroblast proliferation	up	1.1e-05
phosphatidylinositol-3-phosphate biosynthetic process	up	1.1e-05
startle response	up	1.1e-05
cell fate determination	up	1.1e-05
heart contraction	up	1.1e-05
synaptic vesicle transport	up	1.1e-05
RNA polymerase II distal enhancer sequence-specific DNA binding	up	1.2e-05
multicellular organismal macromolecule metabolic process	up	1.3e-05
adaptive immune response based on somatic recombination of immune receptors built from immunoglobulin superfamily domains	up	1.3e-05
regulation of cardiac muscle cell membrane potential	up	1.3e-05
potassium channel regulator activity	up	1.3e-05
regulation of heart morphogenesis	up	1.4e-05
regulation of DNA biosynthetic process	up	1.4e-05
rhythmic behavior	up	1.4e-05
adenylate cyclase activity	up	1.6e-05
cerebellar Purkinje cell layer morphogenesis	up	1.6e-05
cerebellar Purkinje cell layer formation	up	1.6e-05
circadian behavior	up	1.6e-05
actin polymerization or depolymerization	up	1.6e-05
acid-thiol ligase activity	up	1.7e-05
multicellular organism growth	up	1.8e-05
genitalia development	up	1.9e-05
lymph vessel morphogenesis	up	1.9e-05
photoreceptor inner segment	up	1.9e-05
tissue regeneration	up	1.9e-05
embryonic heart tube development	up	2e-05
lymphocyte mediated immunity	up	2.1e-05
multi-organism behavior	up	2.2e-05
photoreceptor cell development	up	2.4e-05
cytolysis	up	2.4e-05
regulation of sensory perception of pain	up	2.5e-05
oxidoreductase activity, acting on the CH-NH2 group of donors	up	2.5e-05
organ formation	up	2.5e-05
bone remodeling	up	2.5e-05
laminin binding	up	2.6e-05
neurotransmitter binding	up	2.6e-05
cerebellar cortex formation	up	2.7e-05
lipid storage	up	2.8e-05
cardiac muscle cell development	up	2.8e-05
SNARE binding	up	3e-05
kinase activator activity	up	3e-05
dopamine metabolic process	up	3.1e-05
neurotransmitter transporter activity	up	3.4e-05
RNA polymerase II core promoter sequence-specific DNA binding	up	3.4e-05
neurotransmitter:sodium symporter activity	up	3.9e-05
regulation of cell proliferation involved in heart morphogenesis	up	4.1e-05
aromatic amino acid family metabolic process	up	4.2e-05
skeletal muscle cell differentiation	up	4.2e-05
regulation of heart rate by cardiac conduction	up	4.3e-05
positive regulation of renal sodium excretion	up	4.7e-05
response to BMP stimulus	up	4.7e-05
cellular response to BMP stimulus	up	4.7e-05
presynaptic active zone	up	4.8e-05
purinergic receptor activity	up	4.9e-05
vitamin transport	up	5e-05
male sex determination	up	5.4e-05
determination of heart left/right asymmetry	up	5.5e-05
cell communication involved in cardiac conduction	up	5.5e-05
lipoprotein particle binding	up	5.6e-05
protein-lipid complex binding	up	5.6e-05
cerebellar Purkinje cell layer development	up	5.6e-05
L-ascorbic acid binding	up	5.8e-05
basal part of cell	up	5.8e-05
epithelial cell proliferation	up	6.2e-05
drug transmembrane transporter activity	up	6.2e-05
calcium-dependent protein binding	up	6.3e-05
mesoderm formation	up	6.4e-05
carboxylesterase activity	up	6.4e-05
osteoblast development	up	6.6e-05
stem cell division	up	6.6e-05
amine biosynthetic process	up	7e-05
renal tubule morphogenesis	up	7e-05
regulation of stem cell differentiation	up	7.3e-05
fatty acid binding	up	7.4e-05
RNA polymerase II core promoter proximal region sequence-specific DNA binding	up	7.6e-05
multicellular organismal catabolic process	up	7.6e-05
neurotransmitter metabolic process	up	8e-05
primary amino compound biosynthetic process	up	8.2e-05
calcium channel regulator activity	up	8.5e-05
oocyte differentiation	up	8.8e-05
regulation of bone remodeling	up	8.9e-05
vasodilation	up	9e-05
carbohydrate derivative transport	up	9.1e-05
neuromuscular junction	up	9.4e-05
regulation of glutamate secretion	up	0.0001
oocyte development	up	0.0001
laminin complex	up	0.0001
intestinal absorption	up	0.0001
activin binding	up	0.0001
muscle cell proliferation	up	0.0001
polysaccharide binding	up	0.0001
pattern binding	up	0.0001
cell volume homeostasis	up	0.0001
heterotrimeric G-protein complex	up	0.0001
regulation of cardiac muscle cell action potential involved in contraction	up	0.0001
regulation of cardiac muscle cell contraction	up	0.0001
acid secretion	up	0.0001
glial cell fate commitment	up	0.0001
heterophilic cell-cell adhesion	up	0.0001
carboxy-lyase activity	up	0.0001
neurexin family protein binding	up	0.0001
low-density lipoprotein particle binding	up	0.0001
nucleus localization	up	0.0001
positive regulation of hemostasis	up	0.0002
DNA methylation	up	0.0002
regulation of calcium ion transmembrane transporter activity	up	0.0002
termination of G-protein coupled receptor signaling pathway	up	0.0002
scaffold protein binding	up	0.0002
acetylcholine binding	up	0.0002
G-protein coupled purinergic receptor signaling pathway	up	0.0002
purinergic nucleotide receptor signaling pathway	up	0.0002
reflex	up	0.0002
oxidoreductase activity, acting on the CH-NH2 group of donors, oxygen as acceptor	up	0.0002
water homeostasis	up	0.0002
chemosensory behavior	up	0.0002
regulation of endothelial cell apoptotic process	up	0.0002
ciliary or flagellar motility	up	0.0002
drug transporter activity	up	0.0002
regulation of vasodilation	up	0.0002
muscle cell fate commitment	up	0.0002
phosphotransferase activity, phosphate group as acceptor	up	0.0003
polyol metabolic process	up	0.0003
regulation of sequestering of calcium ion	up	0.0003
superoxide metabolic process	up	0.0003
neuron maturation	up	0.0003
oxidoreductase activity, acting on the aldehyde or oxo group of donors, NAD or NADP as acceptor	up	0.0003
phosphatidylinositol phosphate phosphatase activity	up	0.0003
mitosis	down	5.6e-100
nuclear division	down	5.6e-100
viral reproductive process	down	6.8e-93
mitochondrial membrane	down	2.4e-91
interphase	down	5.7e-88
interphase of mitotic cell cycle	down	1.3e-87
cell division	down	4.2e-87
symbiosis, encompassing mutualism through parasitism	down	7.3e-87
interspecies interaction between organisms	down	7.3e-87
ribonucleoprotein complex biogenesis	down	8.2e-84
DNA repair	down	6.1e-83
cellular component biogenesis at cellular level	down	1.1e-81
virus-host interaction	down	4.1e-79
mitochondrial inner membrane	down	2.2e-76
negative regulation of protein metabolic process	down	1.2e-69
regulation of mitotic cell cycle	down	2.4e-68
ATP metabolic process	down	5.8e-67
mitochondrial matrix	down	5.1e-66
ribosome biogenesis	down	3.5e-63
ligase activity	down	2.1e-60
innate immune response	down	1e-58
epidermis development	down	8.5e-55
G1/S transition of mitotic cell cycle	down	1e-54
nuclear envelope	down	7.5e-54
regulation of defense response	down	1.9e-53
microtubule organizing center	down	1.8e-52
generation of precursor metabolites and energy	down	8.4e-52
spliceosomal complex	down	1.1e-51
RNA transport	down	2.7e-50
nucleic acid transport	down	2.7e-50
establishment of RNA localization	down	2.7e-50
RNA localization	down	3e-50
establishment of protein localization to organelle	down	1.3e-49
S phase	down	2.1e-49
nucleoside metabolic process	down	3.9e-49
nuclear transport	down	2e-48
spindle	down	2e-48
mRNA transport	down	4e-48
nucleobase-containing compound transport	down	7.5e-48
mitochondrion organization	down	1.6e-47
nuclear chromosome	down	4.5e-47
centrosome	down	1e-45
chromatin	down	7e-45
organic cyclic compound biosynthetic process	down	4.6e-44
inflammatory response	down	5.7e-44
perinuclear region of cytoplasm	down	1.9e-43
ligase activity, forming carbon-nitrogen bonds	down	2.3e-43
transcription factor binding transcription factor activity	down	5e-43
protein binding transcription factor activity	down	1.7e-42
helicase activity	down	2.2e-42
transcription cofactor activity	down	3.1e-42
chromosome segregation	down	3.8e-42
regulation of ubiquitin-protein ligase activity involved in mitotic cell cycle	down	4.1e-42
regulation of cytokine production	down	1.8e-41
response to bacterium	down	1.1e-40
molting cycle	down	4.5e-40
hair cycle	down	4.5e-40
lipid biosynthetic process	down	6.6e-40
cellular nitrogen compound biosynthetic process	down	8.4e-40
molting cycle process	down	2e-39
hair cycle process	down	2e-39
regulation of interphase of mitotic cell cycle	down	2.6e-39
Golgi vesicle transport	down	6.8e-39
mitochondrial membrane part	down	1.6e-38
cellular respiration	down	1.9e-38
response to virus	down	2.1e-38
guanosine-containing compound metabolic process	down	2.2e-38
acid-amino acid ligase activity	down	3.2e-38
ribosomal subunit	down	6.2e-38
microtubule	down	2.6e-37
cellular component disassembly	down	7.2e-37
guanyl nucleotide binding	down	7.5e-37
kinase binding	down	7.7e-37
antigen processing and presentation	down	8.2e-37
energy derivation by oxidation of organic compounds	down	9.7e-37
cellular component disassembly at cellular level	down	1.1e-36
endosome membrane	down	1.5e-36
signal transduction in response to DNA damage	down	1.6e-36
guanosine-containing compound catabolic process	down	1.6e-36
regulation of translation	down	2.7e-36
antigen processing and presentation of exogenous antigen	down	3.9e-36
ATP-dependent helicase activity	down	4.1e-36
aromatic compound biosynthetic process	down	5.5e-36
endosomal part	down	7.8e-36
hair follicle maturation	down	9.3e-36
carbohydrate derivative biosynthetic process	down	8.4e-35
regulation of protein serine/threonine kinase activity	down	1e-34
kinetochore	down	2.5e-34
response to molecule of bacterial origin	down	3.3e-34
developmental maturation	down	3.4e-34
cytosolic part	down	9.1e-34
antigen processing and presentation of peptide antigen	down	1.2e-33
signal transduction by p53 class mediator	down	1.9e-33
condensed chromosome kinetochore	down	2.7e-33
response to radiation	down	4.1e-33
protein heterodimerization activity	down	5.2e-33
ubiquitin-protein ligase activity	down	8.7e-33
hemostasis	down	1.2e-32
nuclear membrane	down	2.3e-32
ribonucleoprotein complex subunit organization	down	3e-32
RNA export from nucleus	down	4.6e-32
nuclear pore	down	2e-31
mitochondrial transport	down	6e-31
ribonucleoprotein complex assembly	down	2e-30
protein-DNA complex subunit organization	down	3.9e-30
unfolded protein binding	down	6.4e-30
immune system development	down	6.8e-30
activation of innate immune response	down	9.5e-30
cofactor binding	down	1.4e-29
proteasome complex	down	1.7e-29
G2/M transition of mitotic cell cycle	down	4.4e-29
regulation of I-kappaB kinase/NF-kappaB cascade	down	5e-29
methylation	down	7.5e-29
mitochondrial ribosome	down	7.7e-29
organellar ribosome	down	7.7e-29
organophosphate biosynthetic process	down	1.2e-28
protein-DNA complex assembly	down	2e-28
DNA-directed RNA polymerase complex	down	2.4e-28
cellular process involved in reproduction	down	3.4e-28
positive regulation of cytokine production	down	4.4e-28
RNA polymerase complex	down	6.7e-28
vesicle membrane	down	8.9e-28
translation factor activity, nucleic acid binding	down	1e-27
cytoplasmic vesicle part	down	1.2e-27
chromatin assembly	down	1.6e-27
transcription factor binding	down	1.6e-27
signal transduction involved in DNA damage checkpoint	down	1.9e-27
signal transduction involved in DNA integrity checkpoint	down	1.9e-27
isomerase activity	down	2.8e-27
G1/S transition checkpoint	down	3.7e-27
regulation of viral reproduction	down	5.4e-27
cytoplasmic vesicle membrane	down	6e-27
signal transduction involved in mitotic cell cycle checkpoint	down	7.8e-27
signal transduction involved in mitotic cell cycle G1/S checkpoint	down	7.8e-27
signal transduction involved in mitotic cell cycle G1/S transition DNA damage checkpoint	down	7.8e-27
signal transduction involved in cell cycle checkpoint	down	8e-27
nuclease activity	down	1.2e-26
protein import	down	1.2e-26
establishment of organelle localization	down	1.9e-26
protein targeting to ER	down	2.3e-26
establishment of protein localization to endoplasmic reticulum	down	2.3e-26
nucleoside phosphate biosynthetic process	down	2.3e-26
nucleotidyltransferase activity	down	2.9e-26
signal transduction involved in G1/S transition checkpoint	down	3.2e-26
regulation of G1/S transition of mitotic cell cycle	down	4e-26
response to drug	down	6.1e-26
regulation of execution phase of apoptosis	down	9.3e-26
antigen processing and presentation of peptide antigen via MHC class I	down	9.9e-26
transferase activity, transferring one-carbon groups	down	1.6e-25
structure-specific DNA binding	down	1.7e-25
protein transporter activity	down	2.7e-25
response to inorganic substance	down	3e-25
apoptotic signaling pathway	down	3.1e-25
immune response-regulating signaling pathway	down	4.7e-25
transcription coactivator activity	down	5.3e-25
intrinsic to organelle membrane	down	6.3e-25
DNA-directed RNA polymerase II, holoenzyme	down	8.4e-25
organelle localization	down	9.2e-25
ubiquitin ligase complex	down	1.1e-24
glycoprotein biosynthetic process	down	1.5e-24
response to topologically incorrect protein	down	1.6e-24
regulation of cysteine-type endopeptidase activity	down	1.7e-24
response to unfolded protein	down	2.6e-24
methyltransferase activity	down	2.8e-24
response to ionizing radiation	down	4.5e-24
coenzyme binding	down	7.9e-24
regulation of reproductive process	down	1.3e-23
negative regulation of cellular component organization	down	1.3e-23
endosomal transport	down	1.5e-23
alcohol metabolic process	down	4.4e-23
transferase activity, transferring acyl groups	down	7.5e-23
immune response-activating signal transduction	down	1.1e-22
spindle pole	down	1.2e-22
ribonucleoprotein complex binding	down	1.5e-22
response to oxidative stress	down	2e-22
keratinization	down	2.2e-22
regulation of cellular amine metabolic process	down	3.5e-22
macromolecular complex disassembly	down	4.2e-22
positive regulation of immune response	down	5.3e-22
translation initiation factor activity	down	6.5e-22
viral infectious cycle	down	6.7e-22
glycerolipid metabolic process	down	7.1e-22
phosphoprotein phosphatase activity	down	7.8e-22
regulation of protein catabolic process	down	8.4e-22
small conjugating protein ligase binding	down	1.2e-21
sister chromatid segregation	down	1.4e-21
leukocyte activation	down	1.6e-21
replication fork	down	2.2e-21
cytokine activity	down	2.8e-21
response to organic cyclic compound	down	3.5e-21
keratinocyte differentiation	down	3.6e-21
magnesium ion binding	down	5.9e-21
positive regulation of viral reproduction	down	7e-21
small ribosomal subunit	down	7.3e-21
epidermal cell differentiation	down	8.2e-21
mitotic sister chromatid segregation	down	8.3e-21
establishment of protein localization to mitochondrion	down	1.7e-20
mitochondrial respiratory chain	down	2.1e-20
organelle outer membrane	down	2.3e-20
regulation of immune effector process	down	2.6e-20
regulation of response to DNA damage stimulus	down	2.6e-20
large ribosomal subunit	down	6.5e-20
nucleoid	down	9.9e-20
organic acid biosynthetic process	down	1.1e-19
ligase activity, forming carbon-oxygen bonds	down	1.2e-19
ligase activity, forming aminoacyl-tRNA and related compounds	down	1.2e-19
outer membrane	down	1.4e-19
regulation of proteolysis	down	1.5e-19
epithelial cell differentiation	down	2e-19
response to decreased oxygen levels	down	2.2e-19
TRIF-dependent toll-like receptor signaling pathway	down	2.3e-19
response to hypoxia	down	3.5e-19
oxidative phosphorylation	down	3.8e-19
lymphocyte activation	down	4.7e-19
regulation of protein transport	down	5.4e-19
electron carrier activity	down	6.7e-19
mitochondrial outer membrane	down	8.6e-19
cell leading edge	down	8.7e-19
iron-sulfur cluster binding	down	8.9e-19
metal cluster binding	down	8.9e-19
oxidoreductase activity, acting on NADH or NADPH	down	1e-18
response to light stimulus	down	1.2e-18
carbohydrate transport	down	1.5e-18
protein complex disassembly	down	2.8e-18
activation of immune response	down	2.9e-18
transcription corepressor activity	down	2.9e-18
DNA catabolic process	down	4e-18
meiotic cell cycle	down	1.7e-17
cytokinesis	down	1.8e-17
RNA capping	down	1.8e-17
NADH dehydrogenase complex	down	3e-17
mitochondrial respiratory chain complex I	down	3e-17
respiratory chain complex I	down	3e-17
exocytosis	down	3.1e-17
double-stranded RNA binding	down	3.6e-17
execution phase of apoptosis	down	4.1e-17
transferase activity, transferring acyl groups other than amino-acyl groups	down	4.4e-17
ERBB signaling pathway	down	5.6e-17
chromatin remodeling complex	down	5.9e-17
purine-containing compound biosynthetic process	down	6.1e-17
meiosis	down	8.2e-17
cullin-RING ubiquitin ligase complex	down	8.4e-17
heat shock protein binding	down	9.4e-17
vesicle localization	down	1.1e-16
cellular component disassembly involved in execution phase of apoptosis	down	1.3e-16
ATP synthesis coupled electron transport	down	1.5e-16
G1 phase	down	1.5e-16
midbody	down	1.8e-16
hydrogen transport	down	2.8e-16
endoplasmic reticulum unfolded protein response	down	3e-16
aging	down	3.1e-16
intrinsic to endoplasmic reticulum membrane	down	3.1e-16
leukocyte differentiation	down	3.1e-16
monosaccharide metabolic process	down	3.1e-16
positive regulation of cysteine-type endopeptidase activity	down	3.2e-16
proton transport	down	4.4e-16
NADH dehydrogenase activity	down	5.1e-16
positive regulation of reproductive process	down	5.9e-16
coated membrane	down	6.3e-16
membrane coat	down	6.3e-16
lipid catabolic process	down	7e-16
post-Golgi vesicle-mediated transport	down	1.3e-15
carbohydrate catabolic process	down	1.3e-15
GTPase binding	down	1.6e-15
cellular response to topologically incorrect protein	down	1.7e-15
monosaccharide transport	down	2e-15
RNA helicase activity	down	2e-15
vesicle organization	down	2e-15
mitochondrial electron transport, NADH to ubiquinone	down	2.1e-15
regulation of binding	down	2.3e-15
DNA helicase activity	down	2.4e-15
endoplasmic reticulum-Golgi intermediate compartment	down	2.9e-15
nucleolar part	down	2.9e-15
leukocyte migration	down	3.2e-15
Golgi-associated vesicle	down	3.4e-15
serine-type peptidase activity	down	3.7e-15
ruffle	down	4.6e-15
cysteine-type peptidase activity	down	4.7e-15
oxidoreductase activity, acting on the CH-OH group of donors, NAD or NADP as acceptor	down	5.4e-15
defense response to bacterium	down	5.4e-15
cellular modified amino acid metabolic process	down	5.7e-15
serine hydrolase activity	down	6e-15
regulation of inflammatory response	down	6.4e-15
regulation of intracellular transport	down	6.4e-15
ER to Golgi vesicle-mediated transport	down	8e-15
oxidoreductase activity, acting on a sulfur group of donors	down	8.5e-15
hormone receptor binding	down	1.1e-14
nucleosome	down	1.8e-14
protein N-terminus binding	down	2.5e-14
cellular lipid catabolic process	down	2.9e-14
mRNA binding	down	3e-14
oxidoreductase activity, acting on NADH or NADPH, quinone or similar compound as acceptor	down	3.6e-14
nuclear matrix	down	3.7e-14
establishment of vesicle localization	down	3.9e-14
immune effector process	down	3.9e-14
regulation of apoptotic signaling pathway	down	4.2e-14
vitamin metabolic process	down	4.6e-14
oxidoreductase activity, acting on CH-OH group of donors	down	5.1e-14
small conjugating protein binding	down	7.3e-14
nucleotide-binding domain, leucine rich repeat containing receptor signaling pathway	down	8.8e-14
cellular membrane fusion	down	1.1e-13
myeloid cell differentiation	down	1.3e-13
regulation of neuron death	down	1.4e-13
small nuclear ribonucleoprotein complex	down	1.6e-13
response to mechanical stimulus	down	1.9e-13
histone binding	down	2e-13
intramolecular transferase activity	down	2e-13
protein C-terminus binding	down	2.1e-13
organic acid catabolic process	down	2.1e-13
regulation of cytokine biosynthetic process	down	2.3e-13
ATP-dependent DNA helicase activity	down	2.3e-13
cell aging	down	2.3e-13
vacuolar membrane	down	2.5e-13
Golgi-associated vesicle membrane	down	2.7e-13
water-soluble vitamin metabolic process	down	2.8e-13
antigen processing and presentation of peptide or polysaccharide antigen via MHC class II	down	2.9e-13
tRNA binding	down	3.1e-13
ribosome binding	down	3.3e-13
chaperone binding	down	3.5e-13
carbohydrate biosynthetic process	down	3.5e-13
nuclear ubiquitin ligase complex	down	4.2e-13
hydrolase activity, acting on carbon-nitrogen (but not peptide) bonds	down	4.6e-13
isoprenoid metabolic process	down	4.8e-13
activation of cysteine-type endopeptidase activity	down	5.1e-13
regulation of protein secretion	down	6.6e-13
mitochondrial small ribosomal subunit	down	6.7e-13
organellar small ribosomal subunit	down	6.7e-13
mitochondrial membrane organization	down	7.5e-13
regulation of transcription involved in G1/S phase of mitotic cell cycle	down	8e-13
response to temperature stimulus	down	8.8e-13
establishment of chromosome localization	down	1e-12
chromosome, telomeric region	down	1.1e-12
Golgi stack	down	1.3e-12
cell redox homeostasis	down	1.7e-12
regulation of ERBB signaling pathway	down	1.8e-12
phosphatase regulator activity	down	1.9e-12
single-stranded RNA binding	down	1.9e-12
regulation of viral genome replication	down	3.1e-12
ATP-dependent RNA helicase activity	down	3.2e-12
blastocyst development	down	3.4e-12
positive regulation of cell cycle	down	3.5e-12
defense response to virus	down	3.6e-12
cell activation involved in immune response	down	5.8e-12
leukocyte activation involved in immune response	down	5.8e-12
sterol metabolic process	down	6.1e-12
exosome (RNase complex)	down	7.6e-12
regulation of nucleocytoplasmic transport	down	7.8e-12
proton-transporting two-sector ATPase complex	down	9.3e-12
protein phosphatase regulator activity	down	1e-11
response to fungus	down	1.1e-11
response to heat	down	1.1e-11
tubulin binding	down	1.1e-11
p53 binding	down	1.1e-11
lymphocyte differentiation	down	1.2e-11
thiolester hydrolase activity	down	1.3e-11
phosphatase binding	down	1.6e-11
response to fibroblast growth factor stimulus	down	1.6e-11
cellular response to fibroblast growth factor stimulus	down	1.6e-11
regulation of defense response to virus	down	1.6e-11
steroid biosynthetic process	down	1.8e-11
organelle subcompartment	down	1.8e-11
flavin adenine dinucleotide binding	down	1.8e-11
mitotic spindle organization	down	2e-11
retrograde vesicle-mediated transport, Golgi to ER	down	2.1e-11
replisome	down	2.1e-11
metaphase plate congression	down	2.3e-11
negative regulation of neuron death	down	2.4e-11
vesicle coat	down	2.5e-11
pyridine-containing compound metabolic process	down	2.9e-11
histone methyltransferase complex	down	3.6e-11
phosphoprotein binding	down	3.9e-11
U12-type spliceosomal complex	down	5.4e-11
cellular biogenic amine metabolic process	down	5.5e-11
mitotic metaphase plate congression	down	6.4e-11
nucleobase metabolic process	down	6.7e-11
Golgi cisterna	down	7.4e-11
preribosome	down	7.4e-11
organelle envelope lumen	down	8.1e-11
membrane docking	down	8.6e-11
proteasome core complex	down	9.4e-11
regulation of gene expression, epigenetic	down	1.1e-10
negative regulation of cysteine-type endopeptidase activity	down	1.2e-10
kinase regulator activity	down	1.7e-10
nucleotide-sugar metabolic process	down	1.8e-10
response to reactive oxygen species	down	1.9e-10
protein serine/threonine phosphatase complex	down	2.1e-10
extrinsic to membrane	down	2.1e-10
mitochondrial intermembrane space	down	2.1e-10
damaged DNA binding	down	2.2e-10
condensed chromosome outer kinetochore	down	3.1e-10
regulation of double-strand break repair	down	3.1e-10
microtubule associated complex	down	3.4e-10
rRNA binding	down	3.8e-10
microtubule organizing center organization	down	4.3e-10
protein kinase regulator activity	down	4.4e-10
negative regulation of viral reproduction	down	4.5e-10
maintenance of protein location	down	4.6e-10
somatic diversification of immune receptors via germline recombination within a single locus	down	5.6e-10
acute inflammatory response	down	5.7e-10
negative regulation of protein serine/threonine kinase activity	down	5.9e-10
maintenance of location	down	7.8e-10
meiosis I	down	8.3e-10
mitochondrial large ribosomal subunit	down	8.9e-10
cytokine production	down	9.1e-10
regulation of cell division	down	9.1e-10
microtubule organizing center part	down	9.2e-10
positive regulation of chromosome organization	down	1e-09
small nucleolar ribonucleoprotein complex	down	1.1e-09
response to dsRNA	down	1.2e-09
somatic diversification of immune receptors	down	1.3e-09
amino acid transport	down	1.3e-09
regulation of actin polymerization or depolymerization	down	1.6e-09
positive regulation of response to DNA damage stimulus	down	1.6e-09
intramolecular oxidoreductase activity	down	1.7e-09
placenta development	down	2e-09
integrator complex	down	2.3e-09
isoprenoid biosynthetic process	down	2.3e-09
phagosome maturation	down	2.4e-09
peptide metabolic process	down	2.4e-09
cellular response to decreased oxygen levels	down	2.5e-09
carboxylic ester hydrolase activity	down	2.5e-09
maintenance of protein location in cell	down	2.8e-09
negative regulation of ERBB signaling pathway	down	2.9e-09
positive regulation of apoptotic signaling pathway	down	3.4e-09
COPI-coated vesicle budding	down	3.6e-09
regulation of extrinsic apoptotic signaling pathway	down	3.7e-09
histone acetyltransferase complex	down	3.8e-09
maintenance of location in cell	down	4.2e-09
disulfide oxidoreductase activity	down	4.7e-09
leukocyte chemotaxis	down	5.7e-09
cofactor catabolic process	down	5.7e-09
regulation of centrosome cycle	down	5.8e-09
vacuolar transport	down	6.1e-09
B cell activation	down	6.2e-09
MCM complex	down	6.4e-09
ribonucleoprotein granule	down	6.6e-09
autophagy	down	6.7e-09
organelle fusion	down	6.8e-09
cellular metabolic compound salvage	down	8.3e-09
positive regulation of cell growth	down	9e-09
carbon-oxygen lyase activity	down	9.1e-09
transcription elongation factor complex	down	9.3e-09
regulation of reactive oxygen species metabolic process	down	9.6e-09
cell killing	down	1e-08
sulfur amino acid metabolic process	down	1.2e-08
negative regulation of chromosome organization	down	1.2e-08
centrosome cycle	down	1.3e-08
establishment or maintenance of cell polarity	down	1.4e-08
negative regulation of reproductive process	down	1.5e-08
mitochondrial proton-transporting ATP synthase complex	down	1.5e-08
regulation of transforming growth factor beta receptor signaling pathway	down	1.8e-08
hydrolase activity, acting on glycosyl bonds	down	1.9e-08
cell-type specific apoptotic process	down	2.2e-08
hydrolase activity, acting on carbon-nitrogen (but not peptide) bonds, in linear amides	down	2.8e-08
regulation of epidermis development	down	2.8e-08
extrinsic to plasma membrane	down	3.3e-08
modification of morphology or physiology of other organism	down	3.4e-08
monocarboxylic acid catabolic process	down	3.7e-08
transcriptional repressor complex	down	3.9e-08
proton-transporting ATP synthase complex	down	4.1e-08
protein disulfide oxidoreductase activity	down	4.2e-08
formation of primary germ layer	down	4.8e-08
AP-type membrane coat adaptor complex	down	4.8e-08
regulation of leukocyte apoptotic process	down	5.1e-08
nucleocytoplasmic transporter activity	down	5.2e-08
mediator complex	down	5.4e-08
oligosaccharyltransferase complex	down	5.4e-08
response to toxin	down	6.1e-08
intra-Golgi vesicle-mediated transport	down	6.2e-08
tetrapyrrole metabolic process	down	6.8e-08
clathrin coat	down	7.3e-08
regulation of transcription from RNA polymerase II promoter in response to hypoxia	down	7.7e-08
signal sequence binding	down	8.8e-08
pyrimidine-containing compound metabolic process	down	8.8e-08
somatic diversification of immunoglobulins	down	8.8e-08
nucleus organization	down	9.9e-08
protein secretion	down	1.1e-07
cis-Golgi network	down	1.1e-07
polysaccharide metabolic process	down	1.2e-07
thyroid hormone receptor binding	down	1.2e-07
gamma-tubulin complex	down	1.2e-07
NIK/NF-kappaB cascade	down	1.2e-07
endoderm development	down	1.2e-07
response to acid	down	1.3e-07
gene silencing	down	1.4e-07
mitotic chromosome condensation	down	1.4e-07
antioxidant activity	down	1.5e-07
lysosomal transport	down	1.6e-07
vesicle docking	down	1.7e-07
pyrimidine-containing compound biosynthetic process	down	1.8e-07
epidermis morphogenesis	down	2e-07
coated pit	down	2e-07
mRNA cleavage factor complex	down	2e-07
oxidoreductase activity, acting on the CH-CH group of donors	down	2.3e-07
vesicle docking involved in exocytosis	down	2.4e-07
disruption of cells of other organism	down	2.5e-07
spindle localization	down	2.5e-07
amino acid binding	down	2.7e-07
ATP synthesis coupled proton transport	down	2.7e-07
proteasome regulatory particle	down	3e-07
NADP binding	down	3.1e-07
transferase activity, transferring alkyl or aryl (other than methyl) groups	down	3.5e-07
immunoglobulin production	down	3.6e-07
clathrin adaptor complex	down	3.7e-07
vacuole organization	down	3.7e-07
cellular senescence	down	3.8e-07
proton-transporting two-sector ATPase complex, proton-transporting domain	down	4.3e-07
small protein activating enzyme activity	down	4.8e-07
reactive oxygen species metabolic process	down	5e-07
lipoprotein biosynthetic process	down	5.4e-07
membrane lipid biosynthetic process	down	6.2e-07
ovarian follicle development	down	6.3e-07
phosphatidylethanolamine acyl-chain remodeling	down	6.7e-07
pigment metabolic process	down	6.7e-07
regulation of anti-apoptosis	down	6.9e-07
monosaccharide binding	down	7.9e-07
phosphatidylcholine acyl-chain remodeling	down	8.4e-07
positive regulation of extrinsic apoptotic signaling pathway	down	8.7e-07
MLL1/2 complex	down	9.2e-07
RNA polymerase II transcription cofactor activity	down	1e-06
hydrolase activity, acting on carbon-nitrogen (but not peptide) bonds, in cyclic amidines	down	1.1e-06
peptidyl-prolyl cis-trans isomerase activity	down	1.1e-06
cellular amide metabolic process	down	1.2e-06
peroxisomal part	down	1.2e-06
microbody part	down	1.2e-06
production of molecular mediator of immune response	down	1.2e-06
mRNA cap binding complex	down	1.3e-06
regulation of smooth muscle cell proliferation	down	1.4e-06
cytokine secretion	down	1.4e-06
actin filament bundle	down	1.5e-06
regulation of intrinsic apoptotic signaling pathway	down	1.5e-06
translation elongation factor activity	down	1.5e-06
signalosome	down	1.6e-06
phosphatidylglycerol acyl-chain remodeling	down	1.6e-06
phosphatidylserine acyl-chain remodeling	down	1.6e-06
deaminase activity	down	1.7e-06
prefoldin complex	down	1.8e-06
chemokine binding	down	1.8e-06
vitamin biosynthetic process	down	1.9e-06
regulation of dendrite morphogenesis	down	1.9e-06
INO80-type complex	down	1.9e-06
DNA helicase complex	down	1.9e-06
cis-trans isomerase activity	down	2e-06
cell cortex part	down	2.1e-06
cysteine-type endopeptidase regulator activity involved in apoptotic process	down	2.1e-06
nucleobase biosynthetic process	down	2.2e-06
sister chromatid cohesion	down	2.3e-06
negative regulation of response to DNA damage stimulus	down	2.3e-06
leukocyte homeostasis	down	2.4e-06
FMN binding	down	2.5e-06
histone deacetylase complex	down	2.6e-06
DNA excision	down	2.7e-06
transferase activity, transferring pentosyl groups	down	2.7e-06
inclusion body	down	2.8e-06
protein transmembrane transporter activity	down	2.8e-06
macromolecule transmembrane transporter activity	down	2.8e-06
cell adhesion molecule binding	down	3e-06
terpenoid metabolic process	down	3.2e-06
nitric oxide metabolic process	down	3.3e-06
organelle transport along microtubule	down	3.3e-06
porphyrin-containing compound metabolic process	down	3.5e-06
glycerol ether metabolic process	down	3.5e-06
pteridine-containing compound metabolic process	down	3.6e-06
filopodium	down	3.7e-06
establishment of spindle localization	down	3.9e-06
pigment biosynthetic process	down	4.4e-06
IkappaB kinase complex	down	4.6e-06
cell cycle cytokinesis	down	4.6e-06
nucleotide-excision repair complex	down	5e-06
cell division site part	down	5.2e-06
cell division site	down	5.2e-06
proton-transporting V-type ATPase complex	down	5.6e-06
defense response to fungus	down	5.9e-06
SNARE complex	down	6.1e-06
PcG protein complex	down	6.5e-06
hemoglobin complex	down	6.9e-06
regulation of lymphocyte migration	down	7.1e-06
regulation of NIK/NF-kappaB cascade	down	7.4e-06
defense response to Gram-negative bacterium	down	7.7e-06
phosphatase inhibitor activity	down	8.7e-06
positive regulation of lymphocyte migration	down	8.8e-06
pre-mRNA binding	down	9.5e-06
cytokine binding	down	9.6e-06
meiotic chromosome segregation	down	1.1e-05
nitrogen cycle metabolic process	down	1.1e-05
oxygen transporter activity	down	1.1e-05
hydro-lyase activity	down	1.1e-05
negative regulation of leukocyte apoptotic process	down	1.1e-05
hair follicle morphogenesis	down	1.1e-05
peroxidase activity	down	1.2e-05
oxidoreductase activity, acting on peroxide as acceptor	down	1.2e-05
mitotic cell cycle G2/M transition checkpoint	down	1.2e-05
positive regulation of cell cycle cytokinesis	down	1.2e-05
regulation of cell cycle cytokinesis	down	1.2e-05
positive regulation of reactive oxygen species metabolic process	down	1.3e-05
protein phosphatase inhibitor activity	down	1.4e-05
microbody membrane	down	1.4e-05
peroxisomal membrane	down	1.4e-05
amino sugar metabolic process	down	1.5e-05
NAD binding	down	1.5e-05
one-carbon metabolic process	down	1.6e-05
transcription factor TFIID complex	down	1.6e-05
response to osmotic stress	down	1.8e-05
cysteine-type endopeptidase inhibitor activity involved in apoptotic process	down	1.9e-05
peroxisome organization	down	2e-05
phosphatidylinositol acyl-chain remodeling	down	2.1e-05
establishment of mitotic spindle localization	down	2.1e-05
folic acid-containing compound metabolic process	down	2.1e-05
cleavage furrow	down	2.2e-05
pyridoxal phosphate binding	down	2.2e-05
DNA biosynthetic process	down	2.3e-05
protein kinase inhibitor activity	down	2.4e-05
oxygen transport	down	2.5e-05
oxidoreductase activity, acting on the aldehyde or oxo group of donors	down	2.5e-05
positive regulation of leukocyte apoptotic process	down	2.6e-05
arginine metabolic process	down	2.6e-05
calcium-dependent phospholipid binding	down	2.7e-05
erythrocyte development	down	2.8e-05
mRNA splice site selection	down	2.9e-05
mononuclear cell proliferation	down	3e-05
negative regulation of apoptotic signaling pathway	down	3.1e-05
reciprocal meiotic recombination	down	3.1e-05
reciprocal DNA recombination	down	3.1e-05
core promoter binding	down	3.1e-05
cyclin-dependent protein kinase holoenzyme complex	down	3.3e-05
oxidoreductase activity, oxidizing metal ions	down	3.3e-05
lipid particle	down	3.4e-05
ER membrane protein complex	down	3.6e-05
establishment or maintenance of apical/basal cell polarity	down	3.7e-05
establishment or maintenance of bipolar cell polarity	down	3.7e-05
lymphocyte proliferation	down	4.9e-05
kinase inhibitor activity	down	5.3e-05
proton-transporting two-sector ATPase complex, catalytic domain	down	5.4e-05
glucosamine-containing compound metabolic process	down	5.9e-05
receptor signaling protein serine/threonine kinase activity	down	6e-05
DNA polymerase complex	down	6e-05
cellular modified amino acid biosynthetic process	down	6e-05
lymphocyte homeostasis	down	6.3e-05
extrinsic apoptotic signaling pathway	down	6.5e-05
leukocyte apoptotic process	down	6.7e-05
defense response to Gram-positive bacterium	down	7e-05
cytokine biosynthetic process	down	7.4e-05
ribosomal large subunit biogenesis	down	8.2e-05
SNAP receptor activity	down	8.3e-05
myeloid cell homeostasis	down	8.7e-05
extrinsic to internal side of plasma membrane	down	9.3e-05
regulation of microtubule polymerization or depolymerization	down	9.7e-05
quinone cofactor metabolic process	down	9.9e-05
embryo implantation	down	9.9e-05
cytoplasmic mRNA processing body	down	0.0001
nuclear envelope organization	down	0.0001
vitamin transporter activity	down	0.0001
positive regulation of peptidyl-lysine acetylation	down	0.0001
blastocyst growth	down	0.0001
gas transport	down	0.0001
mitotic metaphase/anaphase transition	down	0.0001
syntaxin binding	down	0.0001
vesicle fusion	down	0.0001
cohesin complex	down	0.0001
pseudopodium	down	0.0001
kinesin complex	down	0.0001
positive regulation of ERBB signaling pathway	down	0.0002
alcohol biosynthetic process	down	0.0002
estrogen metabolic process	down	0.0002
oxidoreductase activity, acting on the CH-NH group of donors, NAD or NADP as acceptor	down	0.0002
natural killer cell mediated cytotoxicity	down	0.0002
natural killer cell activation	down	0.0002
negative regulation of extrinsic apoptotic signaling pathway	down	0.0002
lactation	down	0.0002
cellular aldehyde metabolic process	down	0.0002
proton-transporting ATP synthase complex, coupling factor F(o)	down	0.0002
nuclear inner membrane	down	0.0002
cofactor transport	down	0.0002
negative regulation of receptor activity	down	0.0002
microfilament motor activity	down	0.0002
intramolecular oxidoreductase activity, transposing C=C bonds	down	0.0002
establishment of mitotic spindle orientation	down	0.0003
regulation of cell killing	down	0.0003
