# Supplementary material for: Network analysis of psoriasis reveals biological pathways and roles for coding and long non-coding RNAs
Source: BMC Genomics. 2016 Oct 28;17:841. doi: 10.1186/s12864-016-3188-y (PMC5084355; doi:10.1186/s12864-016-3188-y)
Supplement: Additional file 3: — List of GO and Broad MSigDB terms enriched for in the top correlated modules of PPvNN. The full list of GO and Broad MSigDB terms enriched for (p ≤ 0.005) in the blue and salmon modules of PPvNN. (XLS 237 kb) [file 12864_2016_3188_MOESM3_ESM.xls]

## Sheet: Blue-GO
PPvNN
Blue Module
GO Term	direction	p-value
lipid biosynthetic process	down	2.5e-61
fatty acid metabolic process	down	4.1e-57
mitochondrial matrix	down	3.9e-53
mitochondrial membrane	down	3e-52
mitochondrial inner membrane	down	2.2e-51
organic acid catabolic process	down	1.7e-48
peroxisome	down	5.3e-42
microbody	down	5.3e-42
cofactor binding	down	5.4e-40
steroid metabolic process	down	3e-36
alcohol metabolic process	down	4.6e-36
organic cyclic compound biosynthetic process	down	2.3e-35
steroid biosynthetic process	down	2.1e-33
generation of precursor metabolites and energy	down	2.5e-31
coenzyme binding	down	2e-30
glycerolipid metabolic process	down	2.3e-30
sterol metabolic process	down	3.3e-30
lipid modification	down	2.7e-29
lipid catabolic process	down	1.9e-28
organic acid biosynthetic process	down	5.5e-27
monocarboxylic acid catabolic process	down	9.5e-27
ligase activity	down	1.8e-26
peroxisomal part	down	6.6e-26
microbody part	down	6.6e-26
cellular lipid catabolic process	down	6.8e-26
energy derivation by oxidation of organic compounds	down	2.6e-25
oxidoreductase activity, acting on CH-OH group of donors	down	2.3e-24
cellular respiration	down	1.8e-23
acylglycerol metabolic process	down	7.5e-23
intrinsic to organelle membrane	down	7.7e-23
neutral lipid metabolic process	down	1.1e-22
oxidoreductase activity, acting on the CH-OH group of donors, NAD or NADP as acceptor	down	2.4e-22
transferase activity, transferring acyl groups	down	7.7e-22
oxidoreductase activity, acting on the CH-CH group of donors	down	2.3e-20
monosaccharide metabolic process	down	5.4e-20
regulation of lipid metabolic process	down	3.6e-19
skeletal system development	up	1.8e-18
transferase activity, transferring acyl groups other than amino-acyl groups	down	2.3e-18
cofactor catabolic process	down	3.2e-18
fatty acid biosynthetic process	down	3.8e-18
mitochondrial membrane part	down	8.6e-18
extracellular matrix	up	6.6e-17
microbody membrane	down	9.2e-17
peroxisomal membrane	down	9.2e-17
lyase activity	down	1.9e-16
cellular nitrogen compound biosynthetic process	down	1.9e-16
ligase activity, forming carbon-nitrogen bonds	down	2e-16
lipid transport	down	2.3e-16
mitochondrion organization	down	9.6e-16
proteinaceous extracellular matrix	up	1e-15
response to drug	down	7.3e-15
anterior/posterior pattern specification	up	9.2e-15
ligase activity, forming carbon-sulfur bonds	down	2e-14
extracellular matrix organization	up	2.9e-14
extracellular structure organization	up	3.3e-14
vitamin metabolic process	down	7.8e-14
vitamin binding	down	1.3e-13
carbohydrate catabolic process	down	1.3e-13
regionalization	up	2.7e-13
carboxylic acid transport	down	3.9e-13
organic acid transport	down	4.9e-13
intrinsic to endoplasmic reticulum membrane	down	5.5e-13
oxidative phosphorylation	down	1.2e-12
isoprenoid metabolic process	down	1.2e-12
water-soluble vitamin metabolic process	down	1.3e-12
pattern specification process	up	1.7e-12
isoprenoid biosynthetic process	down	2.1e-12
flavin adenine dinucleotide binding	down	5.8e-12
collagen	up	5.9e-12
acid-amino acid ligase activity	down	7.4e-12
anion transport	down	7.9e-12
aromatic compound biosynthetic process	down	8e-12
response to oxidative stress	down	8.6e-12
acid-thiol ligase activity	down	9.9e-12
carboxylic ester hydrolase activity	down	1.6e-11
mitochondrial respiratory chain	down	2e-11
ATP metabolic process	down	7.8e-11
carbon-carbon lyase activity	down	8.7e-11
ubiquitin-protein ligase activity	down	1.8e-10
NAD binding	down	2.4e-10
hormone metabolic process	down	2.5e-10
hydrogen transport	down	2.6e-10
extracellular matrix structural constituent	up	3.3e-10
electron carrier activity	down	3.8e-10
oxidoreductase activity, acting on the CH-CH group of donors, NAD or NADP as acceptor	down	5.8e-10
C21-steroid hormone metabolic process	down	6.3e-10
regulation of plasma lipoprotein particle levels	down	7.7e-10
spliceosomal complex	up	8.2e-10
sterol transport	down	8.5e-10
proton transport	down	9.1e-10
mitochondrial transport	down	1e-09
plasma lipoprotein particle organization	down	1.1e-09
protein-lipid complex subunit organization	down	1.1e-09
endoplasmic reticulum lumen	up	1.2e-09
organelle outer membrane	down	1.7e-09
carboxylic acid binding	down	1.7e-09
response to metal ion	down	1.7e-09
hydro-lyase activity	down	1.9e-09
sulfur compound metabolic process	down	2e-09
alpha-linolenic acid metabolic process	down	2e-09
acyl-CoA dehydrogenase activity	down	2.5e-09
ATP synthesis coupled electron transport	down	3.1e-09
cellular modified amino acid metabolic process	down	3.1e-09
nucleoid	down	4e-09
peroxisome organization	down	4.1e-09
intramolecular oxidoreductase activity, transposing C=C bonds	down	4.1e-09
outer membrane	down	4.3e-09
glycoprotein biosynthetic process	down	4.5e-09
carbohydrate derivative biosynthetic process	down	4.9e-09
response to inorganic substance	down	5.1e-09
establishment of protein localization to mitochondrion	down	5.6e-09
vacuole	down	6e-09
embryonic organ development	up	6.4e-09
mitochondrial outer membrane	down	6.5e-09
cellular response to hormone stimulus	down	7.1e-09
oxidoreductase activity, acting on the aldehyde or oxo group of donors	down	9.8e-09
oxidoreductase activity, acting on paired donors, with incorporation or reduction of molecular oxygen	down	1e-08
response to nutrient levels	down	1.1e-08
oxidoreductase activity, acting on NADH or NADPH	down	1.2e-08
cell morphogenesis involved in neuron differentiation	up	1.3e-08
transferase activity, transferring glycosyl groups	down	1.4e-08
peptide metabolic process	down	1.4e-08
phospholipid binding	down	1.4e-08
lipid particle	down	1.6e-08
protein import	down	1.7e-08
transferase activity, transferring one-carbon groups	down	1.9e-08
establishment of protein localization to organelle	down	2e-08
response to steroid hormone stimulus	down	2e-08
lipid storage	down	2.1e-08
heme binding	down	2.2e-08
pyridine-containing compound metabolic process	down	2.7e-08
response to nutrient	down	2.7e-08
carbon-oxygen lyase activity	down	3e-08
actin binding	up	3.1e-08
vasculature development	up	3.2e-08
response to extracellular stimulus	down	3.7e-08
glutathione metabolic process	down	4.2e-08
thiolester hydrolase activity	down	4.2e-08
endosomal part	down	4.6e-08
tetrapyrrole binding	down	4.8e-08
perinuclear region of cytoplasm	down	4.8e-08
iron-sulfur cluster binding	down	5.1e-08
metal cluster binding	down	5.1e-08
NADP binding	down	5.3e-08
embryonic morphogenesis	up	5.9e-08
endosome membrane	down	5.9e-08
endosomal transport	up	6.7e-08
response to peptide hormone stimulus	down	6.9e-08
steroid binding	down	7.2e-08
xenobiotic metabolic process	down	7.8e-08
behavior	down	8e-08
fatty-acyl-CoA binding	down	8.2e-08
chordate embryonic development	up	8.5e-08
positive regulation of transport	down	8.8e-08
collagen binding	up	8.9e-08
gland development	down	9.1e-08
nuclear envelope	down	9.4e-08
response to xenobiotic stimulus	down	9.6e-08
cellular aldehyde metabolic process	down	1e-07
RNA transport	up	1.1e-07
nucleic acid transport	up	1.1e-07
establishment of RNA localization	up	1.1e-07
carbohydrate biosynthetic process	down	1.1e-07
vacuolar part	down	1.2e-07
glycosaminoglycan binding	up	1.2e-07
methyltransferase activity	down	1.2e-07
cytoplasmic vesicle part	down	1.2e-07
phosphatidylinositol binding	down	1.3e-07
estrogen metabolic process	down	1.3e-07
pyridoxal phosphate binding	down	1.4e-07
regulation of translation	up	1.4e-07
mitochondrial electron transport, NADH to ubiquinone	down	1.5e-07
oxidoreductase activity, acting on NADH or NADPH, quinone or similar compound as acceptor	down	1.6e-07
vesicle membrane	down	1.8e-07
carbohydrate binding	up	1.8e-07
methylation	down	1.8e-07
mRNA transport	up	1.9e-07
RNA localization	up	1.9e-07
cartilage development	up	2e-07
carbohydrate derivative binding	up	2e-07
response to organic cyclic compound	down	2.1e-07
cytoplasmic vesicle membrane	down	2.2e-07
metallopeptidase activity	down	2.3e-07
connective tissue development	up	2.4e-07
digestion	down	2.4e-07
axon guidance	up	2.6e-07
endocytosis	up	2.7e-07
respiratory chain complex I	down	3.5e-07
NADH dehydrogenase complex	down	3.5e-07
mitochondrial respiratory chain complex I	down	3.5e-07
RNA export from nucleus	up	3.9e-07
vacuolar membrane	down	4e-07
angiogenesis	up	4e-07
vitamin biosynthetic process	down	5.4e-07
nucleobase-containing compound transport	up	5.6e-07
regulation of response to external stimulus	down	5.6e-07
magnesium ion binding	down	7.3e-07
hydrolase activity, acting on carbon-nitrogen (but not peptide) bonds	down	7.6e-07
isomerase activity	down	7.8e-07
lipid transporter activity	down	8e-07
mitochondrial intermembrane space	down	8.6e-07
primary amino compound metabolic process	down	9.2e-07
apical part of cell	down	9.3e-07
epidermis development	up	9.6e-07
transferase activity, transferring alkyl or aryl (other than methyl) groups	down	9.9e-07
microtubule organizing center	up	9.9e-07
response to cAMP	down	1e-06
terpenoid metabolic process	down	1e-06
ribonucleoprotein complex biogenesis	up	1.1e-06
microtubule basal body	down	1.1e-06
secretion	down	1.1e-06
polyol metabolic process	down	1.3e-06
pteridine-containing compound metabolic process	down	1.4e-06
aging	down	1.4e-06
protein localization to peroxisome	down	1.4e-06
establishment of protein localization to peroxisome	down	1.4e-06
regulation of cell motility	up	1.5e-06
NADH dehydrogenase activity	down	1.5e-06
guanyl nucleotide binding	up	1.5e-06
transferase activity, transferring hexosyl groups	down	1.6e-06
regulation of cellular component movement	up	1.6e-06
mitochondrial membrane organization	down	1.6e-06
fat cell differentiation	down	1.7e-06
ER to Golgi vesicle-mediated transport	down	1.8e-06
hormone biosynthetic process	down	2e-06
cellular component biogenesis at cellular level	up	2e-06
carboxy-lyase activity	down	2.1e-06
carbohydrate derivative transport	down	2.1e-06
cilium	down	2.2e-06
peptidyl-prolyl cis-trans isomerase activity	up	2.2e-06
energy reserve metabolic process	down	2.3e-06
lysosome	down	2.3e-06
ribonucleoprotein complex subunit organization	up	2.4e-06
Golgi vesicle transport	down	2.5e-06
quinone cofactor metabolic process	down	2.6e-06
cis-trans isomerase activity	up	2.7e-06
sex differentiation	down	2.9e-06
embryonic organ morphogenesis	up	3.1e-06
monooxygenase activity	down	3.2e-06
regulation of carbohydrate metabolic process	down	3.3e-06
trans-Golgi network	down	3.3e-06
cellular biogenic amine metabolic process	down	3.3e-06
lipoprotein biosynthetic process	down	3.4e-06
sequence-specific DNA binding RNA polymerase II transcription factor activity	down	3.8e-06
organophosphate biosynthetic process	down	3.8e-06
positive regulation of cell motility	up	4e-06
regulation of locomotion	up	4.2e-06
phosphatase regulator activity	up	4.3e-06
multicellular organismal homeostasis	down	4.3e-06
neuronal cell body	down	4.5e-06
organelle envelope lumen	down	4.5e-06
oxidoreductase activity, acting on the aldehyde or oxo group of donors, NAD or NADP as acceptor	down	5e-06
ossification	up	5.2e-06
centrosome	up	5.4e-06
brain development	down	5.5e-06
positive regulation of cellular component movement	up	6.1e-06
positive regulation of locomotion	up	6.1e-06
endoplasmic reticulum unfolded protein response	up	6.1e-06
keratinocyte differentiation	up	6.6e-06
multicellular organismal macromolecule metabolic process	up	6.7e-06
positive regulation of fatty acid transport	down	6.9e-06
nuclear transport	up	7.1e-06
response to toxin	down	7.3e-06
nuclear division	up	7.5e-06
mitosis	up	7.5e-06
regulation of MAPK cascade	down	7.9e-06
ribonucleoprotein complex assembly	up	8e-06
chromatin binding	up	8.4e-06
replacement ossification	up	8.8e-06
regulation of secretion	down	9e-06
GTPase regulator activity	up	9.2e-06
symbiosis, encompassing mutualism through parasitism	up	9.3e-06
interspecies interaction between organisms	up	9.3e-06
chylomicron	down	9.6e-06
regulation of cell migration	up	9.6e-06
membrane lipid biosynthetic process	down	9.8e-06
regulation of neurogenesis	down	1.1e-05
blood vessel morphogenesis	up	1.1e-05
cellular response to topologically incorrect protein	up	1.1e-05
regulation of cell growth	down	1.1e-05
cell cortex	up	1.2e-05
regulation of neuron differentiation	down	1.2e-05
intramolecular oxidoreductase activity	down	1.2e-05
response to unfolded protein	up	1.2e-05
response to radiation	up	1.2e-05
negative regulation of multicellular organismal process	down	1.3e-05
extrinsic to membrane	up	1.3e-05
phospholipid transport	down	1.4e-05
epidermal cell differentiation	up	1.5e-05
structure-specific DNA binding	up	1.5e-05
ligand-activated sequence-specific DNA binding RNA polymerase II transcription factor activity	down	1.6e-05
unfolded protein binding	up	1.6e-05
apical plasma membrane	down	1.6e-05
epithelial cell proliferation	down	1.6e-05
carbohydrate transport	down	1.6e-05
epithelial cell differentiation	up	1.7e-05
digestive system process	down	1.7e-05
multicellular organismal metabolic process	up	1.8e-05
cell redox homeostasis	down	1.8e-05
small GTPase regulator activity	up	1.8e-05
positive regulation of cell differentiation	down	1.8e-05
tetrapyrrole metabolic process	down	1.9e-05
myelination	down	1.9e-05
sulfur amino acid metabolic process	down	1.9e-05
cellular modified amino acid biosynthetic process	down	2e-05
response to topologically incorrect protein	up	2e-05
growth factor binding	up	2e-05
development of primary sexual characteristics	down	2.2e-05
ensheathment of neurons	down	2.3e-05
axon ensheathment	down	2.3e-05
response to carbohydrate stimulus	down	2.4e-05
hydrolase activity, acting on carbon-nitrogen (but not peptide) bonds, in linear amides	down	2.5e-05
chromatin	up	2.6e-05
development of primary male sexual characteristics	down	2.6e-05
feeding behavior	down	2.6e-05
suckling behavior	down	2.7e-05
coated membrane	down	2.7e-05
membrane coat	down	2.7e-05
enzyme activator activity	up	2.7e-05
organic acid transmembrane transporter activity	down	2.8e-05
reactive oxygen species metabolic process	down	2.8e-05
mitochondrial ribosome	down	2.9e-05
organellar ribosome	down	2.9e-05
oxidoreductase activity, acting on paired donors, with incorporation or reduction of molecular oxygen, NADH or NADPH as one donor, and incorporation of one atom of oxygen	down	2.9e-05
neuron recognition	down	3e-05
positive regulation of neurogenesis	down	3e-05
response to starvation	down	3.1e-05
guanyl-nucleotide exchange factor activity	up	3.1e-05
virus-host interaction	up	3.3e-05
negative regulation of secretion	down	3.4e-05
negative regulation of transport	down	3.4e-05
amino acid binding	down	3.4e-05
one-carbon metabolic process	down	3.5e-05
axon	down	3.6e-05
positive regulation of secretion	down	3.7e-05
hindbrain morphogenesis	down	3.8e-05
nucleoside metabolic process	down	3.9e-05
basement membrane	up	3.9e-05
single-organism behavior	down	4.1e-05
nuclear matrix	up	4.2e-05
Golgi cisterna	up	4.2e-05
regulation of hormone secretion	down	4.4e-05
male sex differentiation	down	4.4e-05
cell leading edge	up	4.4e-05
proximal/distal pattern formation	up	4.6e-05
nuclear membrane	down	4.7e-05
positive regulation of multicellular organismal process	down	5e-05
regulation of fatty acid transport	down	5.1e-05
reproductive system development	down	5.3e-05
reproductive structure development	down	5.3e-05
endoplasmic reticulum-Golgi intermediate compartment	down	5.3e-05
exopeptidase activity	down	5.4e-05
organelle subcompartment	up	5.5e-05
response to hypoxia	up	5.8e-05
midbody	up	6.2e-05
cell division	up	6.3e-05
response to decreased oxygen levels	up	6.3e-05
sensory organ development	up	6.3e-05
nucleotidyltransferase activity	down	6.9e-05
response to temperature stimulus	down	7e-05
viral reproductive process	up	7e-05
secretion by cell	down	7.3e-05
motor activity	up	7.3e-05
regulation of cell projection organization	down	7.5e-05
carboxylesterase activity	down	7.5e-05
negative regulation of hemostasis	down	7.8e-05
temperature homeostasis	down	8e-05
protein heterodimerization activity	down	8.4e-05
cell projection membrane	down	8.5e-05
synapse	down	8.5e-05
rhythmic behavior	down	8.5e-05
guanosine-containing compound catabolic process	up	8.5e-05
peptide binding	up	8.7e-05
fatty acid binding	down	8.9e-05
passive transmembrane transporter activity	down	9.4e-05
guanosine-containing compound metabolic process	up	9.5e-05
transcription regulatory region sequence-specific DNA binding	up	9.6e-05
cell surface	down	9.7e-05
calmodulin binding	up	0.0001
DNA repair	up	0.0001
coagulation	up	0.0001
blood coagulation	up	0.0001
response to light stimulus	down	0.0001
purine-containing compound biosynthetic process	down	0.0001
peptide hormone secretion	up	0.0001
positive regulation of purine nucleotide biosynthetic process	down	0.0001
growth	up	0.0001
protein phosphatase regulator activity	up	0.0001
hemostasis	up	0.0001
nucleoside phosphate biosynthetic process	down	0.0001
cerebellum morphogenesis	down	0.0001
regulation of blood pressure	down	0.0001
peptide secretion	up	0.0001
endocrine system development	down	0.0001
immune system development	down	0.0001
extracellular matrix binding	up	0.0001
regulation of action potential	down	0.0001
gonad development	down	0.0001
regulation of protein serine/threonine kinase activity	down	0.0001
positive regulation of purine nucleotide metabolic process	down	0.0001
response to fibroblast growth factor stimulus	up	0.0001
cellular response to fibroblast growth factor stimulus	up	0.0001
negative regulation of receptor activity	up	0.0002
hydrolase activity, hydrolyzing O-glycosyl compounds	down	0.0002
prenyltransferase activity	down	0.0002
UDP-glycosyltransferase activity	down	0.0002
ubiquitin ligase complex	down	0.0002
antioxidant activity	down	0.0002
peripheral nervous system development	up	0.0002
intestinal absorption	down	0.0002
platelet activation	up	0.0002
protein complex binding	up	0.0002
negative regulation of cell adhesion	down	0.0002
germ cell development	down	0.0002
regulation of peptidyl-tyrosine phosphorylation	up	0.0002
female pregnancy	down	0.0002
peptide biosynthetic process	down	0.0002
cilium part	down	0.0002
hemopoiesis	down	0.0002
single-stranded RNA binding	up	0.0002
response to bacterium	up	0.0002
fibrillar collagen	up	0.0002
hormone secretion	up	0.0002
embryonic appendage morphogenesis	up	0.0002
regulation of membrane potential	down	0.0002
tube development	down	0.0002
regulation of G-protein coupled receptor protein signaling pathway	up	0.0002
regulation of inflammatory response	down	0.0002
dendrite development	down	0.0002
biomineral tissue development	up	0.0002
mRNA binding	up	0.0002
glycoprotein binding	up	0.0002
activation of cysteine-type endopeptidase activity	down	0.0003
primary amino compound biosynthetic process	down	0.0003
axoneme part	down	0.0003
epidermis morphogenesis	up	0.0003
glial cell differentiation	down	0.0003
hindbrain development	down	0.0003
regulation of ERBB signaling pathway	up	0.0003
cell recognition	down	0.0003
modified amino acid binding	down	0.0003
sperm motility	down	0.0003
fat-soluble vitamin metabolic process	down	0.0003
Golgi-associated vesicle	down	0.0003
amine binding	down	0.0003
drug binding	up	0.0003
regulation of neurotransmitter levels	down	0.0003
phosphatase binding	down	0.0003
lamellipodium	up	0.0003
endopeptidase inhibitor activity	down	0.0003
phenol-containing compound metabolic process	down	0.0003
hemopoietic or lymphoid organ development	down	0.0003
microtubule	up	0.0003
Ras guanyl-nucleotide exchange factor activity	up	0.0003
stem cell maintenance	up	0.0003
enzyme inhibitor activity	down	0.0003
peptide transport	up	0.0003
keratinization	up	0.0003
blood circulation	down	0.0003
oxidoreductase activity, acting on a sulfur group of donors	down	0.0003
Golgi stack	up	0.0004
response to molecule of bacterial origin	up	0.0004
regulation of Wnt receptor signaling pathway	up	0.0004
peptidase inhibitor activity	down	0.0004
indole-containing compound metabolic process	down	0.0004
ruffle	up	0.0004
fibril	up	0.0004
nitric oxide metabolic process	down	0.0004
exocytosis	up	0.0004
limb morphogenesis	up	0.0004
appendage morphogenesis	up	0.0004
lysosomal transport	up	0.0004
stem cell development	up	0.0004
transcription factor binding transcription factor activity	up	0.0004
negative regulation of blood pressure	down	0.0004
intrinsic to Golgi membrane	up	0.0004
binding, bridging	up	0.0004
hydrolase activity, acting on glycosyl bonds	down	0.0004
inner ear development	up	0.0004
cellular glucuronidation	down	0.0004
negative regulation of growth	down	0.0005
regulation of ion transport	down	0.0005
drug transport	down	0.0005
vesicle organization	down	0.0005
cis-Golgi network	down	0.0005
regulatory region nucleic acid binding	down	0.0005
regulatory region DNA binding	down	0.0005
gliogenesis	down	0.0005
extrinsic to plasma membrane	up	0.0005
ciliary transition zone	down	0.0005
appendage development	up	0.0005
macrolide binding	up	0.0005
protein binding transcription factor activity	up	0.0005
negative regulation of protein metabolic process	down	0.0005
proton-transporting ATP synthase complex	down	0.0005
proton-transporting two-sector ATPase complex, proton-transporting domain	down	0.0005
lung development	down	0.0006
pigment metabolic process	down	0.0006
male gamete generation	down	0.0006
excretion	down	0.0006
proton-transporting two-sector ATPase complex	down	0.0006
GTPase binding	up	0.0006
multicellular organismal aging	down	0.0006
regulation of neurological system process	down	0.0006
regulation of hemostasis	down	0.0006
respiratory tube development	down	0.0006
nitric oxide biosynthetic process	down	0.0006
multicellular organism growth	down	0.0006
vesicle localization	down	0.0006
regulation of extent of cell growth	down	0.0006
RNA polymerase II regulatory region DNA binding	down	0.0007
negative regulation of cellular component organization	down	0.0007
multi-organism behavior	down	0.0007
viral genome replication	up	0.0007
translation factor activity, nucleic acid binding	down	0.0007
membrane invagination	up	0.0007
vacuolar transport	up	0.0007
circadian sleep/wake cycle	down	0.0007
embryonic digestive tract development	up	0.0007
divalent inorganic cation transport	down	0.0008
phosphoprotein phosphatase activity	down	0.0008
axoneme	down	0.0008
regulation of endocytosis	up	0.0008
regulation of purine nucleotide biosynthetic process	down	0.0008
mammary gland lobule development	down	0.0008
regulation of coagulation	down	0.0008
nucleotide-sugar metabolic process	up	0.0008
extracellular regulation of signal transduction	up	0.0008
extracellular negative regulation of signal transduction	up	0.0008
muscle organ development	up	0.0008
sterol binding	down	0.0008
ATP-dependent helicase activity	up	0.0008
transcription elongation factor complex	up	0.0008
organelle localization	down	0.0008
kinase binding	down	0.0008
regulation of cell morphogenesis	down	0.0008
neurotransmitter receptor activity	down	0.0009
odontogenesis	up	0.0009
ligase activity, forming carbon-oxygen bonds	down	0.0009
ligase activity, forming aminoacyl-tRNA and related compounds	down	0.0009
endothelial cell proliferation	down	0.0009
positive regulation of cysteine-type endopeptidase activity	down	0.0009
porphyrin-containing compound metabolic process	down	0.0009
cullin-RING ubiquitin ligase complex	up	0.0009
aromatic amino acid family metabolic process	down	0.0009
response to cold	down	0.0009
pigment biosynthetic process	down	0.0009
regulation of circadian rhythm	down	0.0009
negative regulation of cell growth	down	0.0009
beta-amyloid binding	down	0.0009
regulation of viral genome replication	up	0.0009
circadian rhythm	down	0.0009
protein binding, bridging	up	0.001
positive regulation of protein serine/threonine kinase activity	down	0.001
polysaccharide metabolic process	down	0.001
dopamine metabolic process	down	0.001
negative regulation of protein serine/threonine kinase activity	down	0.001
inner ear morphogenesis	down	0.001
establishment of vesicle localization	down	0.001
rhythmic process	down	0.001
regulation of defense response	down	0.001
heat shock protein binding	down	0.001
retina development in camera-type eye	down	0.001
stem cell differentiation	up	0.001
leukocyte migration	up	0.001
small conjugating protein ligase binding	down	0.0011
adult locomotory behavior	down	0.0011
interphase of mitotic cell cycle	up	0.0011
protein transporter activity	down	0.0011
sex determination	down	0.0011
core promoter sequence-specific DNA binding	down	0.0011
muscle contraction	up	0.0011
nucleolar part	up	0.0011
regulation of cell size	down	0.0012
G2/M transition of mitotic cell cycle	up	0.0012
interphase	up	0.0012
anchoring collagen	up	0.0012
alcohol catabolic process	down	0.0012
regulation of axonogenesis	down	0.0012
circadian behavior	down	0.0012
protein insertion into membrane	down	0.0013
transcription cofactor activity	up	0.0013
multicellular organismal catabolic process	up	0.0013
cysteine-type peptidase activity	down	0.0013
localization within membrane	down	0.0013
neurotransmitter metabolic process	down	0.0013
establishment or maintenance of epithelial cell apical/basal polarity	down	0.0013
heme metabolic process	down	0.0013
oxidoreductase activity, acting on the CH-NH2 group of donors	down	0.0013
regulation of gliogenesis	down	0.0014
glutathione peroxidase activity	down	0.0014
neuron migration	down	0.0014
tissue morphogenesis	up	0.0014
tissue homeostasis	down	0.0014
basolateral plasma membrane	up	0.0015
regulation of protein transport	down	0.0015
antigen processing and presentation of peptide antigen	down	0.0015
oxidoreductase activity, acting on peroxide as acceptor	down	0.0015
peroxidase activity	down	0.0015
neuron maturation	down	0.0015
vacuole organization	up	0.0015
ion channel activity	down	0.0015
RNA polymerase II regulatory region sequence-specific DNA binding	up	0.0015
mitochondrial small ribosomal subunit	down	0.0015
organellar small ribosomal subunit	down	0.0015
DNA catabolic process	down	0.0015
cerebellar cortex morphogenesis	down	0.0015
heart development	up	0.0016
regulation of transmission of nerve impulse	down	0.0016
filopodium	up	0.0016
tube morphogenesis	down	0.0016
segmentation	down	0.0016
negative regulation of cellular component movement	down	0.0016
myeloid leukocyte activation	up	0.0016
external side of plasma membrane	up	0.0017
synapse organization	down	0.0017
brush border	down	0.0017
oxidoreductase activity, acting on the CH-NH group of donors, NAD or NADP as acceptor	up	0.0017
integrin binding	up	0.0017
chromatin remodeling complex	up	0.0017
oxidoreductase activity, acting on single donors with incorporation of molecular oxygen, incorporation of two atoms of oxygen	down	0.0017
dendritic spine	up	0.0017
tripartite regional subdivision	up	0.0017
blastoderm segmentation	up	0.0017
membrane docking	up	0.0017
cell-substrate adhesion	up	0.0017
endodermal cell fate commitment	up	0.0018
leukocyte chemotaxis	up	0.0018
oxidoreductase activity, acting on single donors with incorporation of molecular oxygen	down	0.0019
cell adhesion molecule binding	up	0.0019
sensory perception of mechanical stimulus	down	0.0019
ribosome biogenesis	up	0.0019
ATP synthesis coupled proton transport	down	0.002
cell-matrix adhesion	up	0.002
phosphatidylinositol phosphate phosphatase activity	down	0.002
nerve development	down	0.002
transferase activity, transferring nitrogenous groups	down	0.002
dioxygenase activity	down	0.002
RNA polymerase II transcription factor binding	down	0.0021
U12-type spliceosomal complex	up	0.0021
leukocyte activation	up	0.0021
regulation of chemotaxis	up	0.0021
selenium binding	down	0.0021
placenta development	down	0.0022
sensory perception of light stimulus	down	0.0022
adult behavior	down	0.0022
monosaccharide transport	down	0.0023
response to alcohol	up	0.0023
amine catabolic process	up	0.0023
digestive tract development	up	0.0023
endodermal cell differentiation	up	0.0024
mitochondrial respiratory chain complex I biogenesis	down	0.0024
cellular response to drug	down	0.0024
regulation of viral reproduction	up	0.0024
apoptotic signaling pathway	up	0.0024
nuclear chromosome	down	0.0024
dendrite morphogenesis	down	0.0024
ear morphogenesis	down	0.0024
flagellum	down	0.0024
CD4-positive, alpha-beta T cell activation	down	0.0025
amine biosynthetic process	down	0.0025
proton-transporting ATP synthase complex, coupling factor F(o)	down	0.0025
cerebellum development	down	0.0025
regulation of execution phase of apoptosis	up	0.0025
phosphatidylethanolamine acyl-chain remodeling	down	0.0025
cell maturation	down	0.0025
lipopolysaccharide binding	down	0.0025
drug transporter activity	down	0.0026
antigen processing and presentation	down	0.0026
RNA polymerase II distal enhancer sequence-specific DNA binding transcription factor activity	down	0.0026
cytokine activity	up	0.0026
negative regulation of cell motility	down	0.0027
immune response-regulating signaling pathway	down	0.0027
regulation of heart morphogenesis	up	0.0027
hair follicle morphogenesis	up	0.0028
structural constituent of cytoskeleton	up	0.0029
response to hexose stimulus	down	0.0029
G-protein coupled receptor binding	up	0.0029
regulation of behavior	up	0.0029
modification of morphology or physiology of other organism	up	0.0029
PDZ domain binding	up	0.0029
alcohol biosynthetic process	down	0.0029
cell fate commitment	up	0.0029
generation of a signal involved in cell-cell signaling	up	0.003
translation initiation factor activity	down	0.003
protein kinase regulator activity	up	0.003
response to heat	down	0.003
double-stranded RNA binding	up	0.003
primary cilium	down	0.003
autophagy	up	0.003
laminin binding	up	0.003
FMN binding	down	0.0031
mitochondrial proton-transporting ATP synthase complex	down	0.0031
immune response-activating signal transduction	down	0.0031
transaminase activity	down	0.0031
transcription factor binding	up	0.0031
regulation of small GTPase mediated signal transduction	up	0.0031
muscle cell differentiation	up	0.0031
RNA polymerase II repressing transcription factor binding	down	0.0032
G1 phase	down	0.0032
cerebellar cortex formation	down	0.0032
developmental maturation	down	0.0032
core promoter binding	down	0.0032
antigen processing and presentation of peptide or polysaccharide antigen via MHC class II	down	0.0032
basal lamina	down	0.0033
cell killing	up	0.0034
regulation of smooth muscle cell proliferation	down	0.0034
inflammatory response	up	0.0034
cytokine production	down	0.0034
coated pit	down	0.0035
carbohydrate transmembrane transporter activity	down	0.0035
phosphatidylcholine acyl-chain remodeling	down	0.0037
ciliary or flagellar motility	down	0.0037
body morphogenesis	down	0.0038
regulation of cysteine-type endopeptidase activity	down	0.0038
cellular response to monoamine stimulus	down	0.0038
response to catecholamine stimulus	down	0.0038
cellular response to catecholamine stimulus	down	0.0038
response to monoamine stimulus	down	0.0038
response to ethanol	up	0.0039
positive regulation of hemostasis	down	0.0039
sodium channel regulator activity	down	0.0039
regulation of protein secretion	down	0.004
nucleocytoplasmic transporter activity	up	0.004
low-density lipoprotein particle binding	up	0.004
protein localization to membrane	down	0.0041
L-ascorbic acid binding	up	0.0041
neurotransmitter secretion	down	0.0041
urogenital system development	down	0.0042
lymphocyte activation	up	0.0042
scaffold protein binding	up	0.0042
voltage-gated sodium channel complex	down	0.0042
postsynaptic membrane	down	0.0042
metencephalon development	down	0.0043
pyrimidine-containing compound catabolic process	down	0.0043
myosin complex	up	0.0043
cofactor transport	down	0.0043
negative regulation of cell differentiation	up	0.0043
smooth muscle contraction	up	0.0044
female sex differentiation	down	0.0044
histone binding	up	0.0044
protein serine/threonine phosphatase complex	up	0.0044
positive regulation of cell growth	up	0.0045
small conjugating protein binding	down	0.0045
regulation of reproductive process	up	0.0045
cellular amide metabolic process	down	0.0045
neural crest cell development	down	0.0045
regulation of sensory perception of pain	down	0.0046
regulation of transforming growth factor beta receptor signaling pathway	up	0.0046
osteoblast differentiation	up	0.0047
activation of immune response	down	0.0048
negative regulation of locomotion	down	0.0048
regulation of cell adhesion	up	0.0048
regulation of cytokine production	down	0.0048
pre-mRNA binding	up	0.0048
multicellular organismal response to stress	down	0.0048
forebrain development	down	0.0049
male sex determination	down	0.0049
development of primary female sexual characteristics	down	0.005

## Sheet: Blue-Broad
PPvNN
Blue Module
Broad MSigDB Canonical Pathway	direction	p-value
Genes involved in Metabolism of lipids and lipoproteins	down	6.1e-71
Peroxisome	down	5.3e-39
Valine, leucine and isoleucine degradation	down	5.6e-35
Genes involved in Generic Transcription Pathway	down	6.9e-34
Genes involved in Fatty acid, triacylglycerol, and ketone body metabolism	down	5.9e-32
Genes involved in Cholesterol biosynthesis	down	2.9e-26
Genes involved in The citric acid (TCA) cycle and respiratory electron transport	down	6.4e-23
Fatty acid metabolism	down	1.2e-20
Propanoate metabolism	down	2.4e-20
Genes involved in Phospholipid metabolism	down	2.6e-18
Genes involved in Triglyceride Biosynthesis	down	1.3e-17
Terpenoid backbone biosynthesis	down	1.5e-17
Genes involved in Branched-chain amino acid catabolism	down	1.7e-17
Genes involved in Pyruvate metabolism and Citric Acid (TCA) cycle	down	2.4e-17
Butanoate metabolism	down	4.9e-17
Citrate cycle (TCA cycle)	down	2.9e-16
Genes involved in Mitochondrial Fatty Acid Beta-Oxidation	down	2.1e-15
Genes involved in Metabolism of amino acids and derivatives	down	4.8e-15
Genes involved in Fatty Acyl-CoA Biosynthesis	down	5e-15
Pyruvate metabolism	down	6.1e-15
Genes involved in Peroxisomal lipid metabolism	down	9.1e-15
Steroid biosynthesis	down	1.3e-14
PPAR signaling pathway	down	1.8e-14
Oxidative phosphorylation	down	2.2e-13
Genes involved in Collagen formation	up	4.9e-13
Genes involved in Transmembrane transport of small molecules	down	5.5e-13
Biosynthesis of unsaturated fatty acids	down	8.1e-13
Genes involved in Extracellular matrix organization	up	2.2e-12
Genes involved in Post-translational protein modification	down	5.6e-12
Alzheimer's disease	down	6e-12
Genes involved in Metabolism of proteins	down	2e-11
Genes involved in PPARA Activates Gene Expression	down	4.4e-11
Genes involved in Metabolism of carbohydrates	down	7.2e-11
Genes involved in Respiratory electron transport, ATP synthesis by chemiosmotic coupling, and heat production by uncoupling proteins.	down	7.5e-11
Tryptophan metabolism	down	1.2e-10
Parkinson's disease	down	1.4e-10
ECM-receptor interaction	up	1.4e-10
beta-Alanine metabolism	down	1.8e-10
Genes involved in Glycerophospholipid biosynthesis	down	1.9e-10
Genes involved in mRNA Splicing	up	1.9e-10
Genes involved in Respiratory electron transport	down	2.5e-10
Genes involved in Metabolism of vitamins and cofactors	down	3e-10
Beta1 integrin cell surface interactions	up	3.4e-10
Genes involved in Mitochondrial Protein Import	down	4.6e-10
Spliceosome	up	6.2e-10
Genes involved in Signaling by PDGF	up	6.6e-10
Steroid hormone biosynthesis	down	6.7e-10
Integrins in angiogenesis	up	1.2e-09
Genes involved in Synthesis of very long-chain fatty acyl-CoAs	down	1.2e-09
Genes involved in NCAM1 interactions	up	2e-09
Spliceosome	up	2e-09
Genes involved in mRNA Processing	up	3.1e-09
Genes involved in NCAM signaling for neurite out-growth	up	3.4e-09
Genes involved in Axon guidance	up	4e-09
Genes involved in Processing of Capped Intron-Containing Pre-mRNA	up	4.4e-09
Genes involved in Cleavage of Growing Transcript in the Termination Region	up	5e-09
Focal adhesion	up	5.7e-09
Lysine degradation	down	5.7e-09
Genes involved in alpha-linolenic acid (ALA) metabolism	down	5.9e-09
Syndecan-1-mediated signaling events	up	6.6e-09
Large Drosha complex	up	6.8e-09
Glycolysis / Gluconeogenesis	down	9e-09
Genes involved in Synthesis of bile acids and bile salts via 7alpha-hydroxycholesterol	down	9.1e-09
Genes involved in Citric acid cycle (TCA cycle)	down	1.1e-08
FOXA2 and FOXA3 transcription factor networks	down	1.6e-08
Pentose phosphate pathway	down	2e-08
Huntington's disease	down	2.2e-08
Genes involved in Glucose metabolism	down	2.6e-08
Genes involved in Pyruvate metabolism	down	3.5e-08
Genes involved in Integrin cell surface interactions	up	3.7e-08
C complex spliceosome	up	3.9e-08
Genes involved in Biological oxidations	down	4.8e-08
Genes involved in RNA Polymerase II Transcription	up	5e-08
Genes involved in Bile acid and bile salt metabolism	down	6.4e-08
Genes involved in Lipid digestion, mobilization, and transport	down	8e-08
Glutathione metabolism	down	9.4e-08
Glycerolipid metabolism	down	9.6e-08
Genes involved in Transcription	up	1e-07
Genes involved in Asparagine N-linked glycosylation	down	1.3e-07
Genes involved in Synthesis of bile acids and bile salts	down	1.4e-07
Genes involved in Developmental Biology	up	2.3e-07
Genes involved in SLC-mediated transmembrane transport	down	2.6e-07
55S ribosome, mitochondrial	down	3e-07
Genes involved in mRNA 3'-end processing	up	3.1e-07
Genes involved in Regulation of pyruvate dehydrogenase (PDH) complex	down	3.1e-07
Nuclear Receptors in Lipid Metabolism and Toxicity	down	5.3e-07
Adipocytokine signaling pathway	down	7e-07
Genes involved in Metabolism of steroid hormones and vitamins A and D	down	9.2e-07
Genes involved in Sphingolipid de novo biosynthesis	down	9.3e-07
Genes involved in Chylomicron-mediated lipid transport	down	1e-06
Genes involved in Lipoprotein metabolism	down	1.1e-06
PDGFR-beta signaling pathway	up	1.4e-06
SNF2h-cohesin-NuRD complex	up	1.4e-06
Insulin signaling pathway	down	1.5e-06
Nitrogen metabolism	down	1.5e-06
Genes involved in Sphingolipid metabolism	down	1.8e-06
Glycine, serine and threonine metabolism	down	1.9e-06
Genes involved in Nuclear Receptor transcription pathway	down	3.1e-06
Drug metabolism - other enzymes	down	4e-06
Genes involved in GABA A receptor activation	down	4.1e-06
Porphyrin and chlorophyll metabolism	down	4.6e-06
Genes involved in Smooth Muscle Contraction	up	4.7e-06
Genes involved in Unfolded Protein Response	up	5.7e-06
Genes involved in ABC-family proteins mediated transport	down	6.8e-06
Lysosome	down	6.9e-06
Genes involved in Synthesis of bile acids and bile salts via 24-hydroxycholesterol	down	7e-06
Genes involved in Gluconeogenesis	down	8.1e-06
Genes involved in Transport to the Golgi and subsequent modification	down	9.1e-06
MAPK signaling pathway	down	9.2e-06
Signaling events mediated by VEGFR1 and VEGFR2	up	9.6e-06
Retinol metabolism	down	1e-05
Genes involved in Diabetes pathways	up	1.1e-05
Axon guidance	down	1.2e-05
Limonene and pinene degradation	down	1.2e-05
Beta3 integrin cell surface interactions	up	1.3e-05
Genes involved in Reversible Hydration of Carbon Dioxide	down	1.4e-05
Genes involved in PI Metabolism	down	1.5e-05
N-Glycan biosynthesis	down	1.7e-05
Signaling events mediated by HDAC Class III	up	2.3e-05
Genes involved in Post-translational modification: synthesis of GPI-anchored proteins	down	2.6e-05
Genes involved in HDL-mediated lipid transport	down	2.6e-05
Pathogenic Escherichia coli infection	up	2.6e-05
Pentose and glucuronate interconversions	down	2.9e-05
Genes involved in Mitochondrial tRNA aminoacylation	down	3.1e-05
Calcineurin-regulated NFAT-dependent transcription in lymphocytes	down	3.3e-05
Genes involved in Synthesis of PA	down	3.7e-05
Genes involved in Phase II conjugation	down	3.8e-05
Genes involved in Androgen biosynthesis	down	3.8e-05
ABC transporters	down	3.8e-05
Integrin-linked kinase signaling	up	4.2e-05
Ubiquitin mediated proteolysis	up	4.2e-05
Arachidonic acid metabolism	down	4.2e-05
Genes involved in Ligand-gated ion channel transport	down	4.6e-05
Genes involved in Phase 1 - Functionalization of compounds	down	4.6e-05
Genes involved in Steroid hormones	down	4.7e-05
Primary bile acid biosynthesis	down	5.7e-05
Genes involved in Vitamin B5 (pantothenate) metabolism	down	6e-05
Genes involved in Integrin alphaIIb beta3 signaling	up	6.6e-05
Genes involved in Transport of Mature Transcript to Cytoplasm	up	7.4e-05
Genes involved in Cell junction organization	down	7.8e-05
Alanine, aspartate and glutamate metabolism	down	7.9e-05
Genes involved in Transport of inorganic cations/anions and amino acids/oligopeptides	down	8.8e-05
Pathways in cancer	up	8.8e-05
Aminoacyl-tRNA biosynthesis	down	9.2e-05
28S ribosomal subunit, mitochondrial	down	9.3e-05
Glycerophospholipid metabolism	down	0.0001
Histidine metabolism	down	0.0001
Bladder cancer	up	0.0001
Angiotensin-converting enzyme 2 regulates heart function	up	0.0001
Tight junction	up	0.0001
O-Glycan biosynthesis	up	0.0001
Neuroactive ligand-receptor interaction	down	0.0001
Genes involved in Amine-derived hormones	down	0.0001
Genes involved in Muscle contraction	up	0.0001
Nop56p-associated pre-rRNA complex	up	0.0001
Genes involved in Protein folding	up	0.0001
Glycosylphosphatidylinositol(GPI)-anchor biosynthesis	down	0.0002
Arginine and proline metabolism	down	0.0002
Genes involved in Ion channel transport	down	0.0002
Genes involved in Synthesis of PIPs at the early endosome membrane	down	0.0002
Genes involved in Hemostasis	up	0.0002
Genes involved in Cell-Cell communication	down	0.0002
Signaling events mediated by PTP1B	up	0.0002
TNF-alpha/NF-kappa B signaling complex 10	up	0.0002
Genes involved in ABCA transporters in lipid homeostasis	down	0.0002
Free Radical Induced Apoptosis	up	0.0002
Adhesion and Diapedesis of Lymphocytes	up	0.0003
Glyoxylate and dicarboxylate metabolism	down	0.0003
Genes involved in Signaling by SCF-KIT	up	0.0003
Genes involved in Platelet Aggregation (Plug Formation)	up	0.0003
Differentiation Pathway in PC12 Cells; this is a specific case of PAC1 Receptor Pathway.	down	0.0003
Genes involved in Activated AMPK stimulates fatty-acid oxidation in muscle	down	0.0003
Adhesion and Diapedesis of Granulocytes	up	0.0003
Regulation of hematopoiesis by cytokines	up	0.0003
Genes involved in Role of DCC in regulating apoptosis	down	0.0004
Regulation of nuclear beta catenin signaling and target gene transcription	up	0.0004
Genes involved in Glucuronidation	down	0.0004
DGCR8 multiprotein complex	up	0.0004
Cells and Molecules involved in local acute inflammatory response	up	0.0004
Syndecan-3-mediated signaling events	up	0.0004
IL 17 Signaling Pathway	up	0.0004
Gap junction	up	0.0004
Genes involved in Activation of Chaperone Genes by XBP1(S)	up	0.0004
Genes involved in Sulfur amino acid metabolism	down	0.0004
Genes involved in Integration of energy metabolism	down	0.0005
Visual signal transduction: Rods	down	0.0005
Pantothenate and CoA biosynthesis	down	0.0005
Cytokine Network	up	0.0005
Genes involved in Platelet activation, signaling and aggregation	up	0.0005
Validated transcriptional targets of AP1 family members Fra1 and Fra2	up	0.0005
Ascorbate and aldarate metabolism	down	0.0005
Validated transcriptional targets of deltaNp63 isoforms	down	0.0005
Amino sugar and nucleotide sugar metabolism	up	0.0005
NFkB activation by Nontypeable Hemophilus influenzae	up	0.0006
Genes involved in Activation of Genes by ATF4	up	0.0006
Genes involved in Membrane Trafficking	down	0.0006
Renal cell carcinoma	down	0.0006
12S U11 snRNP	up	0.0006
39S ribosomal subunit, mitochondrial	down	0.0006
Genes involved in tRNA Aminoacylation	down	0.0006
Genes involved in Loss of Nlp from mitotic centrosomes	up	0.0006
IL8- and CXCR1-mediated signaling events	up	0.0007
Genes involved in PERK regulated gene expression	up	0.0007
Genes involved in Glycogen breakdown (glycogenolysis)	down	0.0007
Cytokines and Inflammatory Response	up	0.0007
Genes involved in Synthesis of PIPs at the Golgi membrane	down	0.0007
Genes involved in Interaction between L1 and Ankyrins	down	0.0007
Genes involved in Association of TriC/CCT with target proteins during biosynthesis	up	0.0007
S1P3 pathway	up	0.0007
Genes involved in L1CAM interactions	up	0.0008
Syndecan-2-mediated signaling events	up	0.0008
Gamma-aminobutyric Acid Receptor Life Cycle	down	0.0008
Genes related to PIP3 signaling in cardiac myocytes	down	0.0008
IL8- and CXCR2-mediated signaling events	up	0.0008
Starch and sucrose metabolism	down	0.0008
Signaling events mediated by Hepatocyte Growth Factor Receptor (c-Met)	down	0.0008
Fructose and mannose metabolism	down	0.0008
Genes involved in Downstream signal transduction	up	0.0008
LKB1 signaling events	up	0.0008
17S U2 snRNP	up	0.0009
Vitamin C in the Brain	up	0.0009
Electron Transport Reaction in Mitochondria	down	0.001
Platelet Amyloid Precursor Protein Pathway	up	0.001
Signaling events mediated by focal adhesion kinase	up	0.001
Genes involved in Synthesis of PIPs at the late endosome membrane	down	0.001
RXR and RAR heterodimerization with other nuclear receptor	down	0.001
Genes involved in PTM: gamma carboxylation, hypusine formation and arylsulfatase activation	up	0.0011
Metabolism of xenobiotics by cytochrome P450	down	0.0011
Genes involved in Signaling by FGFR in disease	up	0.0011
Genes involved in Signaling by ERBB4	up	0.0012
alpha-Linolenic acid metabolism	down	0.0012
Valine, leucine and isoleucine biosynthesis	down	0.0012
Genes involved in Recruitment of mitotic centrosome proteins and complexes	up	0.0012
Drug metabolism - cytochrome P450	down	0.0012
Genes involved in Chemokine receptors bind chemokines	up	0.0013
Genes involved in Signaling by ERBB2	up	0.0013
Genes involved in Cytochrome P450 - arranged by substrate type	down	0.0013
IL2 signaling events mediated by PI3K	up	0.0014
ATF-2 transcription factor network	up	0.0014
Genes involved in SLBP Dependent Processing of Replication-Dependent Histone Pre-mRNAs	up	0.0014
NOD-like receptor signaling pathway	up	0.0014
Vascular smooth muscle contraction	up	0.0015
Validated transcriptional targets of TAp63 isoforms	down	0.0015
Genes involved in mTORC1-mediated signalling	down	0.0015
Fas Signaling Pathway	up	0.0015
LPA receptor mediated events	up	0.0015
Epithelial cell signaling in Helicobacter pylori infection	up	0.0016
Genes involved in O-linked glycosylation of mucins	up	0.0016
Calcium signaling in the CD4+ TCR pathway	down	0.0016
AP-1 transcription factor network	up	0.0016
Genes involved in Acyl chain remodelling of PE	down	0.0016
Genes involved in GABA receptor activation	down	0.0016
RIG-I-like receptor signaling pathway	up	0.0016
Human Cytomegalovirus and Map Kinase Pathways	up	0.0017
Genes involved in Processing of Capped Intronless Pre-mRNA	up	0.0018
Genes involved in Cell-cell junction organization	down	0.0018
Tyrosine metabolism	down	0.0018
Glycosphingolipid biosynthesis - ganglio series	down	0.0018
Nephrin/Neph1 signaling in the kidney podocyte	up	0.0018
Glucocorticoid receptor regulatory network	up	0.0019
Signaling of Hepatocyte Growth Factor Receptor	down	0.0019
S1P1 pathway	up	0.002
Wnt/Ca2+/cyclic GMP signaling.	down	0.002
Genes involved in Acyl chain remodelling of PC	down	0.002
Regulation of actin cytoskeleton	up	0.002
18S U11/U12 snRNP	up	0.0021
Urokinase-type plasminogen activator (uPA) and uPAR-mediated signaling	up	0.0021
Galactose metabolism	down	0.0022
Reelin signaling pathway	down	0.0022
Genes involved in Signaling by FGFR1 fusion mutants	up	0.0022
DRIP complex	down	0.0023
Toll-like receptor signaling pathway	up	0.0024
E2F-6 complex	down	0.0024
Genes involved in Destabilization of mRNA by KSRP	up	0.0025
Genes involved in Destabilization of mRNA by Butyrate Response Factor 1 (BRF1)	up	0.0025
Genes involved in Formation of Fibrin Clot (Clotting Cascade)	down	0.0025
Folate biosynthesis	up	0.0026
Genes involved in Neuronal System	down	0.0026
TCR signaling in CD4+ T cells	up	0.0026
Canonical Wnt signaling pathway	down	0.0026
Leukocyte transendothelial migration	up	0.0026
ATM pathway	up	0.0026
Proximal tubule bicarbonate reclamation	down	0.0026
Plasma membrane estrogen receptor signaling	up	0.0027
Corticosteroids and cardioprotection	up	0.0028
HIF-1-alpha transcription factor network	down	0.0028
SMN complex	up	0.0029
Genes involved in Apoptotic execution phase	up	0.003
Genes involved in Response to elevated platelet cytosolic Ca2+	down	0.003
Genes involved in Glucose transport	down	0.003
EPHB forward signaling	down	0.003
Genes involved in Signal transduction by L1	up	0.003
Genes involved in Transcriptional Regulation of White Adipocyte Differentiation	down	0.0031
Genes involved in Regulation of Insulin-like Growth Factor (IGF) Activity by Insulin-like Growth Factor Binding Proteins (IGFBPs)	up	0.0031
ARC complex	down	0.0031
Genes involved in Golgi Associated Vesicle Biogenesis	down	0.0031
ARC92-Mediator complex	down	0.0031
Genes involved in Chondroitin sulfate biosynthesis	up	0.0032
Acute Myocardial Infarction	up	0.0032
Genes involved in Synthesis of PIPs at the plasma membrane	down	0.0033
CXCR3-mediated signaling events	up	0.0033
Nectin adhesion pathway	down	0.0033
Genes involved in Mitotic G2-G2/M phases	up	0.0034
Integrin Signaling Pathway	down	0.0036
Hypertrophic cardiomyopathy (HCM)	up	0.0036
Genes involved in Signaling by TGF-beta Receptor Complex	down	0.0036
Genes involved in Signaling by FGFR mutants	up	0.0036
CTCF: First Multivalent Nuclear Factor	down	0.0037
IFN-gamma pathway	down	0.0037
Genes involved in Platelet sensitization by LDL	down	0.0038
Regulation of p38-alpha and p38-beta	up	0.0039
Genes involved in The activation of arylsulfatases	up	0.0039
Genes involved in CS/DS degradation	up	0.0039
Inositol phosphate metabolism	down	0.0039
Genes involved in Nephrin interactions	up	0.0039
JNK MAPK Pathway	down	0.004
Hypoxia and p53 in the Cardiovascular system	up	0.0042
Genes involved in Rap1 signalling	up	0.0042
Intrinsic Prothrombin Activation Pathway	up	0.0042
ARC-L complex	down	0.0042
Genes involved in Formation of tubulin folding intermediates by CCT/TriC	up	0.0042
Genes involved in Amino acid synthesis and interconversion (transamination)	down	0.0043
Signaling mediated by p38-gamma and p38-delta	up	0.0043
Genes involved in Peptide ligand-binding receptors	up	0.0043
Cytokine-cytokine receptor interaction	up	0.0043
Validated targets of C-MYC transcriptional repression	down	0.0044
Chemokine signaling pathway	up	0.0044
EPHA forward signaling	down	0.0045
Genes involved in G alpha (i) signalling events	up	0.0045
Genes involved in Circadian Repression of Expression by REV-ERBA	down	0.0045
Genes involved in trans-Golgi Network Vesicle Budding	down	0.0046
mTOR Signaling Pathway	down	0.0047
FoxO family signaling	down	0.0047
Genes involved in CD28 dependent PI3K/Akt signaling	up	0.0049
E-cadherin signaling in the nascent adherens junction	up	0.005

## Sheet: Salmon-GO
PPvNN
Salmon Module
GO Term	Direction	P-value
immune effector process	up	0.0001
innate immune response	up	0.0002
cell surface	up	0.0002
lymphocyte mediated immunity	up	0.0002
adaptive immune response based on somatic recombination of immune receptors built from immunoglobulin superfamily domains	up	0.0003
adaptive immune response	up	0.0004
leukocyte mediated immunity	up	0.0004
ion channel activity	up	0.0005
positive regulation of immune response	up	0.0005
response to bacterium	up	0.0006
muscle contraction	up	0.0006
passive transmembrane transporter activity	up	0.0006
aminoglycan metabolic process	up	0.0007
carbohydrate binding	up	0.0008
vasculogenesis	up	0.0008
regulation of inflammatory response	up	0.001
regulation of defense response	up	0.001
complement activation, classical pathway	up	0.0013
male gamete generation	down	0.0015
humoral immune response mediated by circulating immunoglobulin	up	0.0017
meiosis I	down	0.0017
complement activation	up	0.002
peptide hormone binding	down	0.0023
positive regulation of reproductive process	down	0.0023
sulfotransferase activity	up	0.0024
cell morphogenesis involved in neuron differentiation	up	0.0027
transferase activity, transferring sulfur-containing groups	up	0.0028
anchored to membrane	up	0.0029
meiosis	down	0.0031
extrinsic to plasma membrane	up	0.0032
flagellum	down	0.0032
meiotic cell cycle	down	0.0032
activation of immune response	up	0.0032
serine-type peptidase activity	up	0.0033
serine hydrolase activity	up	0.0034
muscle cell differentiation	up	0.0034
blastocyst development	up	0.0035
protein activation cascade	up	0.0035
axoneme	down	0.0038
tripartite regional subdivision	up	0.0042
blastoderm segmentation	up	0.0042
methyltransferase activity	down	0.0043
regulation of reproductive process	down	0.0045
transferase activity, transferring one-carbon groups	down	0.0045
neuron fate commitment	down	0.0045
cell-cell junction organization	up	0.0047

## Sheet: Salmon-Broad
PPvNN
Salmon
Broad MSigDB Canonical Pathway	Direction	P-value
Olfactory transduction	down	3.2e-16
Genes involved in Olfactory Signaling Pathway	down	2.7e-12
Genes involved in Hyaluronan uptake and degradation	up	5.9e-05
Genes involved in Hyaluronan metabolism	up	0.0001
Genes involved in Glycosaminoglycan metabolism	up	0.0003
Sulfur metabolism	up	0.0006
Genes involved in Chondroitin sulfate biosynthesis	up	0.0009
Glycosaminoglycan biosynthesis - chondroitin sulfate	up	0.001
PAR1-mediated thrombin signaling events	up	0.001
Genes involved in Developmental Biology	up	0.0013
Genes involved in Regulation of beta-cell development	down	0.0014
Genes involved in Meiotic Recombination	down	0.002
Genes involved in Chondroitin sulfate/dermatan sulfate metabolism	up	0.0022
Thromboxane A2 receptor signaling	up	0.0023
Complement and coagulation cascades	up	0.0025
Genes involved in Meiosis	down	0.0026
Genes involved in Metabolism of carbohydrates	up	0.0028
Beta1 integrin cell surface interactions	up	0.0029
Genes involved in Platelet homeostasis	up	0.0032
Genes involved in Axon guidance	up	0.0032
Ras-Independent pathway in NK cell-mediated cytotoxicity	up	0.0037
Genes involved in Integrin cell surface interactions	up	0.0042
ECM-receptor interaction	up	0.0047
Genes involved in L1CAM interactions	up	0.0047
