# Supplementary material for: Network analysis of psoriasis reveals biological pathways and roles for coding and long non-coding RNAs
Source: BMC Genomics. 2016 Oct 28;17:841. doi: 10.1186/s12864-016-3188-y (PMC5084355; doi:10.1186/s12864-016-3188-y)
Supplement: Additional file 4: — List of GO and Broad MSigDB terms enriched for in the top correlated modules of PPvPT. The full list of GO and Broad MSigDB terms enriched for (p ≤ 0.005) in the sienna3 and lightyellow modules of PPvPT. (XLS 83 kb) [file 12864_2016_3188_MOESM4_ESM.xls]

## Sheet: Sienna3-GO
PPvPT
Sienna3 Module
GO Term	Direction	P-value
regulation of leukocyte mediated cytotoxicity	up	1.4e-05
regulation of cell killing	up	1.9e-05
leukocyte activation	up	0.0001
T cell activation	up	0.0001
monosaccharide metabolic process	down	0.0001
positive regulation of immune response	up	0.0002
cytokine production	up	0.0003
cell surface	up	0.0005
MHC protein binding	up	0.0005
microtubule organizing center	down	0.0006
lymphocyte activation	up	0.0006
regulation of lymphocyte activation	up	0.0007
response to nutrient	down	0.0007
signalosome	up	0.0008
cullin-RING ubiquitin ligase complex	down	0.0008
detection of light stimulus	up	0.0008
lipid transport	up	0.0009
sterol transport	up	0.0009
phospholipid transport	up	0.0011
collagen binding	down	0.0011
receptor complex	up	0.0012
glycoprotein binding	down	0.0013
carbohydrate catabolic process	down	0.0013
regulation of cell activation	up	0.0013
response to nutrient levels	down	0.0016
integrator complex	down	0.0017
structural constituent of eye lens	down	0.0018
response to extracellular stimulus	down	0.0018
extracellular matrix structural constituent	down	0.0018
vacuole organization	up	0.0018
positive regulation of response to DNA damage stimulus	down	0.0021
ubiquitin ligase complex	down	0.0023
external side of plasma membrane	up	0.0024
lipid transporter activity	up	0.0024
negative regulation of cysteine-type endopeptidase activity	up	0.0025
detection of abiotic stimulus	up	0.0027
myosin II complex	down	0.0028
spindle	down	0.0028
retina vasculature development in camera-type eye	down	0.0028
appendage development	down	0.003
myosin binding	down	0.003
cartilage development	down	0.0031
regulation of immune effector process	up	0.0031
sensory perception of light stimulus	up	0.0033
leukocyte differentiation	up	0.0034
developmental maturation	down	0.0036
cardiac muscle contraction	down	0.0036
connective tissue development	down	0.0038
regulation of response to DNA damage stimulus	down	0.0038
glycosaminoglycan binding	down	0.0039
detection of external stimulus	up	0.0039
ciliary or flagellar motility	down	0.0039
regulation of defense response	up	0.0039
response to radiation	up	0.0039
coagulation	up	0.004
blood coagulation	up	0.004
hemostasis	up	0.0041
carbohydrate derivative binding	down	0.0041
heart contraction	down	0.0042
regulation of mitotic cell cycle	up	0.0042
developmental growth	down	0.0044
regulation of phospholipase C activity	up	0.0044
muscle filament sliding	down	0.0044
sensory organ development	down	0.0045

## Sheet: Sienna3-Broad
PPvPT
Sienna3 Module
Broad MSigDB Canonical Pathway	Direction	P-value
Genes involved in Lipid digestion, mobilization, and transport	up	1.7e-05
Antigen processing and presentation	up	0.0002
Genes involved in Neuronal System	up	0.0004
Genes involved in Lipoprotein metabolism	up	0.0004
Genes involved in Glucose metabolism	down	0.0004
Visual signal transduction: Cones	up	0.0005
Signaling events mediated by HDAC Class II	up	0.0008
ABC transporters	up	0.0011
Downstream signaling in CD8+ T cells	up	0.0015
Genes involved in Transmission across Chemical Synapses	up	0.0015
Integrator complex	down	0.0017
Genes involved in Regulation of IFNA signaling	up	0.0017
DSS1 complex	down	0.0018
Integrator-RNAPII complex	down	0.0019
ECM-receptor interaction	down	0.002
Ubiquitin mediated proteolysis	down	0.002
TGF-beta signaling pathway	down	0.002
Genes involved in Immunoregulatory interactions between a Lymphoid and a non-Lymphoid cell	up	0.002
Genes involved in TRAF6 mediated IRF7 activation	up	0.0021
Genes involved in Potassium Channels	up	0.0021
Genes involved in Transmembrane transport of small molecules	up	0.0024
Regulation of autophagy	up	0.0024
Hematopoietic cell lineage	up	0.0027
IL12-mediated signaling events	up	0.0029
Autoimmune thyroid disease	up	0.0036
Genes involved in Endogenous sterols	down	0.0038
Cytosolic DNA-sensing pathway	up	0.0039
Genes involved in Opioid Signalling	up	0.0041
Genes involved in Interferon alpha/beta signaling	up	0.0045
Genes involved in Antigen processing: Ubiquitination &amp; Proteasome degradation	down	0.0045
Cytokine-cytokine receptor interaction	up	0.0046
Focal adhesion	down	0.0046
RIG-I-like receptor signaling pathway	up	0.0049

## Sheet: Lightyellow-GO
PPvPT
Lightyellow Module
GO Term	Direction	P-value
protein complex disassembly	down	1e-10
protein targeting to ER	down	1.1e-10
establishment of protein localization to endoplasmic reticulum	down	1.1e-10
viral infectious cycle	down	2.2e-10
macromolecular complex disassembly	down	3.1e-10
ribosomal subunit	down	4.5e-10
cytosolic part	down	3.5e-09
establishment of protein localization to organelle	down	5.7e-09
cellular component disassembly at cellular level	down	1.2e-08
cellular component disassembly	down	1.3e-08
large ribosomal subunit	down	1.7e-07
cellular process involved in reproduction	down	4.6e-07
viral reproductive process	down	6.4e-07
mitochondrial inner membrane	down	1.8e-05
mitochondrial membrane	down	5.3e-05
diencephalon development	up	0.0002
mitochondrial membrane part	down	0.0002
cellular respiration	down	0.0003
hormone activity	up	0.0006
dorsal/ventral pattern formation	up	0.0007
organic cyclic compound biosynthetic process	down	0.0007
small ribosomal subunit	down	0.0008
tissue morphogenesis	down	0.0008
ureteric bud development	down	0.0008
proton-transporting ATP synthase complex, coupling factor F(o)	down	0.0009
energy derivation by oxidation of organic compounds	down	0.001
cell fate commitment	up	0.0012
ATP synthesis coupled proton transport	down	0.0014
single fertilization	up	0.0014
mitochondrial proton-transporting ATP synthase complex	down	0.0015
retina development in camera-type eye	up	0.0016
proton-transporting ATP synthase complex	down	0.0016
proton-transporting two-sector ATPase complex, proton-transporting domain	down	0.0016
branching morphogenesis of a tube	down	0.0018
generation of precursor metabolites and energy	down	0.0018
positive regulation of neural precursor cell proliferation	up	0.0021
regulation of response to DNA damage stimulus	down	0.0023
estrogen metabolic process	down	0.0023
fertilization	up	0.0024
morphogenesis of a branching structure	down	0.0026
regulation of cell morphogenesis	down	0.0027
cellular defense response	up	0.003
sensory organ development	up	0.0031
pattern specification process	up	0.0031
aromatic amino acid family metabolic process	up	0.0034
proton-transporting two-sector ATPase complex	down	0.0034
positive regulation of urine volume	up	0.0036
positive regulation of renal sodium excretion	up	0.0036
regulation of epithelial cell differentiation involved in kidney development	down	0.0036
suckling behavior	up	0.0041
endocrine system development	up	0.0043
regulation of stem cell differentiation	down	0.0047
regulation of neural precursor cell proliferation	up	0.0048
UDP-glycosyltransferase activity	up	0.0049

## Sheet: Lightyellow-Broad
PPvPT
Lightyellow Module
Broad MSigDB Canonical Pathway	Direction	P-value
Ribosome, cytoplasmic	down	2.1e-11
Ribosome	down	3.5e-11
Genes involved in 3' -UTR-mediated translational regulation	down	6.9e-11
Genes involved in Translation	down	3.7e-10
Genes involved in Peptide chain elongation	down	7.3e-10
Genes involved in Influenza Viral RNA Transcription and Replication	down	1.4e-09
Genes involved in Nonsense Mediated Decay Enhanced by the Exon Junction Complex	down	1.7e-09
Genes involved in SRP-dependent cotranslational protein targeting to membrane	down	1.9e-09
Genes involved in Influenza Life Cycle	down	4.3e-09
Genes involved in Metabolism of proteins	down	5.3e-09
60S ribosomal subunit, cytoplasmic	down	2.5e-08
Genes involved in Metabolism of mRNA	down	3.1e-08
Genes involved in Metabolism of RNA	down	7.9e-08
Genes involved in Formation of the ternary complex, and subsequently, the 43S complex	down	2.9e-05
Genes involved in Activation of the mRNA upon binding of the cap-binding complex and eIFs, and subsequent binding to 43S	down	4e-05
Nop56p-associated pre-rRNA complex	down	4.3e-05
Genes involved in Respiratory electron transport, ATP synthesis by chemiosmotic coupling, and heat production by uncoupling proteins.	down	0.0001
Genes involved in Regulation of IFNA signaling	up	0.0002
Parkinson's disease	down	0.0002
Oxidative phosphorylation	down	0.0002
Genes involved in The citric acid (TCA) cycle and respiratory electron transport	down	0.0002
40S ribosomal subunit, cytoplasmic	down	0.0002
Genes involved in TRAF6 mediated IRF7 activation	up	0.0003
Alzheimer's disease	down	0.0003
Regulation of autophagy	up	0.0004
Huntington's disease	down	0.0004
Cytokine-cytokine receptor interaction	up	0.0007
Autoimmune thyroid disease	up	0.0008
Cytosolic DNA-sensing pathway	up	0.0009
Genes involved in Formation of ATP by chemiosmotic coupling	down	0.001
F1F0-ATP synthase (EC 3.6.3.14), mitochondrial	down	0.0011
Genes involved in Interferon alpha/beta signaling	up	0.0012
Downstream signaling in CD8+ T cells	up	0.0012
RIG-I-like receptor signaling pathway	up	0.0015
Genes involved in RIG-I/MDA5 mediated induction of IFN-alpha/beta pathways	up	0.0015
ALK2 signaling events	down	0.002
Antigen processing and presentation	up	0.0022
TFIIH transcription factor complex	down	0.0026
Toll-like receptor signaling pathway	up	0.003
Genes involved in Gluconeogenesis	down	0.0031
Genes involved in Mitochondrial Protein Import	down	0.0036
Genes involved in Synthesis, Secretion, and Deacylation of Ghrelin	down	0.0037
Genes involved in Tandem pore domain potassium channels	up	0.0039
Genes involved in Interferon Signaling	up	0.0042
RB Tumor Suppressor/Checkpoint Signaling in response to DNA damage	down	0.0045
Expression of cyclins regulates progression through the cell cycle by activating cyclin-dependent kinases.	down	0.0045
Genes involved in Factors involved in megakaryocyte development and platelet production	up	0.0046
ALK1 signaling events	down	0.0048
