# Supplementary material for: Network analysis of psoriasis reveals biological pathways and roles for coding and long non-coding RNAs
Source: BMC Genomics. 2016 Oct 28;17:841. doi: 10.1186/s12864-016-3188-y (PMC5084355; doi:10.1186/s12864-016-3188-y)
Supplement: Additional file 5: — Hub genes of the blue module. List of the hub genes in the PPvNN blue module (GS ≥ 10, MM ≥ 0.8). (TXT 747 bytes) [file 12864_2016_3188_MOESM5_ESM.txt]

Gene
HOXA10
STS
ABI2
ACACB
SLC7A2
SNRPD3
TRIM2
HOXA9
CYP27A1
EGR2
RFX3
PAGR1
LOC100128252
KCNK6
GPR125
ATP6V0A4
PHC3
ALDH1L1
ACVR2B
RORC
TMEM57
EIF4E3
TBC1D24
CDH2
FGD4
CECR2
PLEKHH1
DLG3
TGM3
IL34
TCF12
GGH
DDAH1
ABCA3
SCN8A
SURF2
CTPS2
DBNL
KRT79
GCSHP3
SOWAHB
TTLL7
TDRD5
SLCO4C1
LYNX1
LPHN3
WNK2
FABP5
AVEN
MARCH6
CLSTN2
EHBP1
CASP9
GFRA1
CD200
ADHFE1
SLC26A2
SOX9
TMPRSS11E
EDA
AKAP1
DNAJC7
ATP13A4
TLE1
TRHDE
S1PR3
SLC9A2
CNTFR
ZBTB21
GPSM2
GATA6
L3MBTL4
FOXC1
MLX
PHF17
EFNB2
ENSG00000231992.1
FPKM1_group_34057_transcript_2_1
ENSG00000261520.1
ENSG00000236472.1
ENSG00000259723.1
FPKM1_group_13930_transcript_2_1
ENSG00000225473.1
ENSG00000266283.1
ENSG00000225552.1
ENSG00000253196.1
ENSG00000254027.1
ENSG00000253187.2
ENSG00000272675.1
